# Supplementary material for: Reanalysis of ProteomicsDB Using an Accurate, Sensitive, and Scalable False Discovery Rate Estimation Approach for Protein Groups
Source: Mol Cell Proteomics. 2022 Nov 1;21(12):100437. doi: 10.1016/j.mcpro.2022.100437 (PMC9718969; doi:10.1016/j.mcpro.2022.100437)
Supplement: Supplemental Table S1 [file mmc2.xlsx]

## Sheet: Summary
Supplementary Table S1
S1: List of ProteomicsDB projects analyzed
List of projects in ProteomicsDB as available in June 2020 used in the protein group analysis
ProteomicsDB Project ID	Internal project identifier in ProteomicsDB
Project name	Project name in ProteomicsDB
#target PSMs	Number of target PSMs (100% FDR)
#decoy PSMs	Number of decoy PSMs( 100% FDR)
MS_runs	Number of MS/MS runs

## Sheet: S1 (Project list)
ProteomicsDB Project ID	Project name	#target PSMs	#decoy PSMs	MS_runs
1	Addona_NatBiotechnol_2011	8473226	5692569	615
2	Arabi_NatComm_2012	1192614	710395	144
3	Bantscheff_NatBiotechnol_2011	7638289	5860649	843
4	Bassermann_project	737965	389304	100
5	Myoma_Myometrium	4191870	1566157	280
6	Beck_MSB_2011	124018	99711	36
7	Bergamini_NatChemBiol_2012	1515088	1128004	182
8	Burkhart_Blood_2012	460855	410181	2
9	Casado_SciSignalling_2013	374279	191378	160
10	Chen_Cell_2012	3159450	1745208	212
11	CPTAC_phaseII_ovarian_cancer_tissue	2453575	811444	120
12	Cutler_PeptideAtlas_TissueProteomes	18554784	10466286	1618
13	Dawson_Nature_2011	1541239	1249797	254
14	Didangelos_MCP_2011	51211	44159	168
15	Duyster_project	762909	513237	99
16	Fat_cell_proteome_project	996568	232313	48
17	FernandezSaiz_NatCellBiol_2012	178527	109493	24
18	Geiger_CancerRes_2012	8719651	5193876	420
19	Geiger_MCP_2012	7910399	1726796	193
20	Guo_Proteomics_2012	239847	183779	60
21	Hennrich_AnalChem_2011	116145	59102	14
22	Hennrich_AnalChem_2012	707184	435860	105
23	Wu_MCP_2011	1996972	902560	68
24	Wu_MCP_2012	6371660	3618065	342
25	IEC_proteome_project	3167169	1372314	145
26	Kentsis_Proteomics_Clin_Appl_2009	1273285	845639	319
27	Kinobeads technology development	3043263	815304	81
28	Kruse_Leukemia_2011	1251571	906763	270
29	NSCLC full proteome	3933299	2939690	224
30	Maier_MCP_2013	2224387	1076006	179
31	Farrah_MCP_2011	3122770	2686465	1002
32	Munoz_MSB_2011	8556913	6351440	307
33	Muraoka_JPR_2013	832212	581854	36
34	Nagaraj_MSB_2011	5913984	1621417	156
35	Moghaddas_CellReports_2013	21706839	9051809	1007
36	Hahne_JPR_2013	181738	54687	5
37	Paulo_JPR_2012	1439974	1129327	273
38	Phanstiel_NatMethods_2011	5109811	2696938	493
39	Seminal_Plasma_Sperm_Cells_Project	1546205	1024452	197
40	Shiromizu_JPR_2013	6486841	4780611	290
41	Sygnis_project	3158367	1518929	241
42	Human_body_map	14874153	5960732	1207
43	Turnover_project	6607949	1974030	169
44	Werner_AnalChem_2012	180430	132646	18
4048	PeptideAtlas_Build2012_SpecLib	320214	29040	8
4050	Burgener_JPR_2011	128087	76687	54
4051	Johansson_NatCommun_2013	2867852	1380579	164
4054	Par1_project	1827883	757588	46
4059	Kliemt_JPR_2013	327088	167203	30
4060	Joshi_MSB_2013	1676525	1103875	75
4063	Farina_BBA_2013	85117	75308	23
4071	Mertins_NatMethods_2013	5663252	2281264	201
4073	Wu_Nature_2013	12153245	5260342	561
4078	Havugimana_Cell_2012	2543910	1626977	215
4081	Larance_MCP_2013	4682469	1945757	232
4089	Rhee_Science_2013	925577	743650	64
4090	Sheynkman_MCP_2013	648671	266853	28
4091	Papachristou_JPR_2013	593517	490443	65
4095	Marimuthu_ProteomicsClinAppl_2013	159791	97641	44
4098	Bhattacharjee_ClinProteomics_2013	405336	218412	108
4101	Pandey_vitreous_humor	484150	190940	69
4105	Ori_MSB_2013	912567	170623	30
4107	Pirmoradian_MCP_2013	3419715	755071	36
4109	Zhang_Nature_2014	12394303	8711544	1299
4120	Berle_FluidsBarriers_CNS_2013	462608	312077	63
4125	Giansanti_MCP_2013	20298	8308	4
4131	Munoz_EMBOJ_2013	1772542	1346742	137
4133	Nagaprashantha_PlosONE_2013	68376	30117	12
4136	Iwata_Proteomics_2013	164633	100738	31
4138	Cho_ClinProteomics_2013	170391	67213	40
4140	Prewitz_NatMethods_2013	1838581	1023080	108
4155	Cellzome_adopted	6186870	3727359	299
4181	Pandey_Nature_2014	26775022	12226845	2206
4195	Topf_TranslProteomics_2013	353814	215432	96
4201	Kooij_JMolCellCardiol_2013	349829	266641	72
4205	Halim_SciSignal_2013	3444108	2485187	472
4210	Kristensen_MSB_2013	1990566	1846302	172
