# Supplementary material for: Reanalysis of ProteomicsDB Using an Accurate, Sensitive, and Scalable False Discovery Rate Estimation Approach for Protein Groups
Source: Mol Cell Proteomics. 2022 Nov 1;21(12):100437. doi: 10.1016/j.mcpro.2022.100437 (PMC9718969; doi:10.1016/j.mcpro.2022.100437)
Supplement: Supplemental Table S2 [file mmc3.xlsx]

## Sheet: Descriptions
Supplementary Table S2
S2: Genes with multiple protein groups
Filtered list of protein groups from the analysis of ProteomicsDB with Swiss-Prot+Isoforms of genes with at least 2 protein groups
Leading gene	Gene out of the gene group with the most unique peptides (ties broken randomly)
Gene group	All genes mapped to by proteins in the protein group
Protein group	Protein group
Protein group q-value	Q-value for the protein group calculated using the target-decoy approach
Number of unique peptides	Number of unique peptides for the protein group
Best scoring peptide	Best scoring peptide for the protein group
Best scoring peptide’s PEP	Posterior error probability of the peptide in the previous column

## Sheet: S2
Leading gene	Gene group	Proteing Group	Protein group q-value	Number of unique peptides	Best scoring peptide	Best scoring peptide's PEP
A1BG	A1BG	sp|P04217-2|A1BG_HUMAN	6.37146e-05	2	MAPVSWITPGLK	2.45872e-06
A1BG	A1BG	sp|P04217|A1BG_HUMAN	6.37146e-05	16	SLPAPWLSMAPVSWITPGLK	1.10021e-12
AAAS	AAAS	sp|Q9NRG9-2|AAAS_HUMAN	6.37146e-05	1	SEDLIAEFAQVTNCTIVPSLKHR	7.37853e-08
AAAS	AAAS	sp|Q9NRG9|AAAS_HUMAN	6.37146e-05	6	SEDLIAEFAQVTNWSSCCLR	6.30512e-16
AARSD1	AARSD1	sp|Q9BTE6-3|AASD1_HUMAN;sp|Q9BTE6-2|AASD1_HUMAN	6.37146e-05	2;1	NADGVELYNEIEFYAK	5.76636e-06
AARSD1	AARSD1	sp|Q9BTE6|AASD1_HUMAN	6.37146e-05	2	EFTTTVVSCCPAELQTEGSNGKK	6.30512e-16
ABL1	ABL1	sp|P00519-2|ABL1_HUMAN	6.37146e-05	3	HGGPHCNVFVEHEALQRPVASDFEPQGLSEAAR	3.26263e-09
ABL1	ABL1	sp|P00519|ABL1_HUMAN	6.37146e-05	1	GLSSSSSCYLEEALQRPVASDFEPQGLSEAAR	5.80138e-18
ABLIM1	ABLIM1	sp|O14639-2|ABLM1_HUMAN;sp|O14639|ABLM1_HUMAN	6.37146e-05	27;26	CEACHQFITGK	6.30512e-16
ABLIM1	ABLIM1	sp|O14639-4|ABLM1_HUMAN	6.37146e-05	1	AKVDNEILDYKDLAAIPK	1.67393e-07
ABLIM1	ABLIM1	sp|O14639-5|ABLM1_HUMAN	6.37146e-05	3	SSSDFFYSK	2.52101e-05
ABLIM2	ABLIM2	sp|Q6H8Q1-3|ABLM2_HUMAN;sp|Q6H8Q1-4|ABLM2_HUMAN;sp|Q6H8Q1-6|ABLM2_HUMAN	6.37146e-05	1;1;1	QSYGESPQLLSPTPTEGDQDDR	1.98785e-05
ABLIM2	ABLIM2	sp|Q6H8Q1-5|ABLM2_HUMAN;sp|Q6H8Q1-2|ABLM2_HUMAN;sp|Q6H8Q1|ABLM2_HUMAN	6.37146e-05	2;2;2	STPSLSVLSDSKPPPSTYQQAPR	1.63368e-06
ABLIM3	ABLIM3	sp|O94929-3|ABLM3_HUMAN;sp|O94929-2|ABLM3_HUMAN;sp|O94929-4|ABLM3_HUMAN	6.37146e-05	2;1;0	VICDIYENLDLR	4.73692e-07
ABLIM3	ABLIM3	sp|O94929|ABLM3_HUMAN	0.00608042	1	HFHIPAGDSNIYR	0.00287826
ABR	ABR	sp|Q12979-2|ABR_HUMAN	6.37146e-05	3	VLEDEDVFLLEECELGTPTSPGSGSPFLVAVK	5.31131e-13
ABR	ABR	sp|Q12979|ABR_HUMAN	6.37146e-05	2	SQGGGDGVSPTPPEGLAPGVEAGK	3.90298e-11
ACADVL	ACADVL	sp|P49748-2|ACADV_HUMAN	6.37146e-05	1	RPYAGGAAQESK	6.1439e-06
ACADVL	ACADVL	sp|P49748|ACADV_HUMAN	6.37146e-05	5	SDSHPSDALTR	6.42521e-12
ACBD5	ACBD5	sp|Q5T8D3-3|ACBD5_HUMAN;sp|Q5T8D3-2|ACBD5_HUMAN;sp|Q5T8D3-4|ACBD5_HUMAN	6.37146e-05	3;3;3	SSDITSDLGNVLTSTPNAK	6.30512e-16
ACBD5	ACBD5	sp|Q5T8D3|ACBD5_HUMAN	0.000250094	1	CLEDLGNVLTSTPNAK	9.70495e-05
ACIN1	ACIN1	sp|Q9UKV3-3|ACINU_HUMAN	6.37146e-05	2	EGEEKEEVTMDTSENRPENDVPEPPMPIADQVSNDDRPEGSVEDEEKK	1.38411e-08
ACIN1	ACIN1	sp|Q9UKV3-5|ACINU_HUMAN	6.37146e-05	5	EAVVDLHADDSRISEDETER	6.30512e-16
ACLY	ACLY	sp|P53396-2|ACLY_HUMAN	0.000432419	1	AKPAMPQGK	0.000129554
ACLY	ACLY	sp|P53396|ACLY_HUMAN	6.37146e-05	4	AKPAMPQDSVPSPR	1.61004e-13
ACOT7	ACOT7	sp|O00154-5|BACH_HUMAN	6.37146e-05	1	QIMRPDDANVAGNVHGGTILK	2.79414e-08
ACOT7	ACOT7	sp|O00154-6|BACH_HUMAN	0.00473195	1	MAFQLSR	0.00222264
ACOT7	ACOT7	sp|O00154|BACH_HUMAN	6.37146e-05	1	ADLPPCGACITGR	1.97696e-05
ACOT7	ACOT7;ACOT7L	sp|O00154-4|BACH_HUMAN;sp|O00154-2|BACH_HUMAN;sp|O00154-3|BACH_HUMAN;sp|Q6ZUV0|BACHL_HUMAN	6.37146e-05	2;2;2;0	SGPDVETPSAIQICR	6.30512e-16
ACOT9	ACOT9	sp|Q9Y305-4|ACOT9_HUMAN	6.37146e-05	2	QGIFHIHEACSSIHVNHVR	2.66346e-08
ACOT9	ACOT9	sp|Q9Y305|ACOT9_HUMAN;sp|Q9Y305-2|ACOT9_HUMAN;sp|Q9Y305-3|ACOT9_HUMAN	6.37146e-05	3;0;0	KQGIFHIHEVR	6.93182e-06
ACOX1	ACOX1	sp|Q15067-2|ACOX1_HUMAN	6.37146e-05	3	GRPEPLDLHLGMFLPTLLHQATAEQQER	6.30512e-16
ACOX1	ACOX1	sp|Q15067|ACOX1_HUMAN	6.37146e-05	4	GLQIIGTYAQTEMGHGTHLR	6.30512e-16
ACP1	ACP1	sp|P24666-2|PPAC_HUMAN	6.37146e-05	4	LVTDQNISENWVIDSGAVSDWNVGR	6.30512e-16
ACP1	ACP1	sp|P24666|PPAC_HUMAN;sp|P24666-3|PPAC_HUMAN	6.37146e-05	11;0	LVTDQNISENWR	6.30512e-16
ACSL6	ACSL6	sp|Q9UKU0-8|ACSL6_HUMAN;sp|Q9UKU0-3|ACSL6_HUMAN;sp|Q9UKU0-2|ACSL6_HUMAN	6.37146e-05	1;1;1	MVQSVVYCHGGR	3.72546e-05
ACSL6	ACSL6	sp|Q9UKU0|ACSL6_HUMAN;sp|Q9UKU0-1|ACSL6_HUMAN;sp|Q9UKU0-5|ACSL6_HUMAN;sp|Q9UKU0-6|ACSL6_HUMAN;sp|Q9UKU0-7|ACSL6_HUMAN	6.37146e-05	2;2;1;2;0	QDDVLISFLPLAHMFER	2.9331e-06
ACTL6A	ACTL6A	sp|O96019-2|ACL6A_HUMAN	0.000312305	1	VVERDDGSTLMEIDGDK	0.000106181
ACTL6A	ACTL6A	sp|O96019|ACL6A_HUMAN	6.37146e-05	7	AGYAGEDCPKVDFPTAIGMVVER	6.30512e-16
ACTN1	ACTN1	sp|P12814-2|ACTN1_HUMAN	6.37146e-05	2	GISQEQMNEFRASFNHFDRK	4.97182e-05
ACTN1	ACTN1	sp|P12814-3|ACTN1_HUMAN	6.37146e-05	2	ACLISLGYDIGNDPQKK	2.138e-08
ACTN1	ACTN1	sp|P12814|ACTN1_HUMAN	6.37146e-05	3	ACLISLGYDIGNDPQGEAEFAR	6.30512e-16
ADAM12	ADAM12	sp|O43184-4|ADA12_HUMAN;sp|O43184-3|ADA12_HUMAN;sp|O43184-2|ADA12_HUMAN	0.000432419	1;1;1	GQGQEPVGSQEHASTASLTLI	0.00016618
ADAM12	ADAM12	sp|O43184|ADA12_HUMAN	6.37146e-05	5	QAQGTCKPNPPQKPLPADPLAR	4.10009e-08
ADAM15	ADAM15	sp|Q13444-9|ADA15_HUMAN;sp|Q13444-10|ADA15_HUMAN	0.000606281	1;1	VTCPAQGLESRP	0.000301243
ADAM15	ADAM15	sp|Q13444|ADA15_HUMAN;sp|Q13444-3|ADA15_HUMAN;sp|Q13444-2|ADA15_HUMAN;sp|Q13444-4|ADA15_HUMAN;sp|Q13444-5|ADA15_HUMAN;sp|Q13444-6|ADA15_HUMAN;sp|Q13444-7|ADA15_HUMAN;sp|Q13444-8|ADA15_HUMAN;sp|Q13444-11|ADA15_HUMAN	6.37146e-05	4;4;3;2;3;2;2;1;3	AAQSGPSERPGPPQR	1.44944e-07
ADAM22	ADAM22	sp|Q9P0K1-2|ADA22_HUMAN	6.37146e-05	1	SNSTEYLNPWFK	7.7879e-09
ADAM22	ADAM22	sp|Q9P0K1|ADA22_HUMAN;sp|Q9P0K1-3|ADA22_HUMAN;sp|Q9P0K1-4|ADA22_HUMAN;sp|Q9P0K1-5|ADA22_HUMAN	6.37146e-05	3;1;0;2	SNSTETLSPAKSPSSSTGSIASSR	6.96828e-07
ADAR	ADAR	sp|P55265-3|DSRAD_HUMAN	6.37146e-05	1	ALHGEATNSMASDNQVR	4.6035e-06
ADAR	ADAR	sp|P55265|DSRAD_HUMAN;sp|P55265-4|DSRAD_HUMAN;sp|P55265-5|DSRAD_HUMAN	6.37146e-05	7;7;7	TLPLTGSTFHDQIAMLSHR	6.30512e-16
ADCK3	ADCK3	sp|Q8NI60-2|ADCK3_HUMAN	6.37146e-05	1	QTDPNWSNFFYDPQQHK	3.99951e-09
ADCK3	ADCK3	sp|Q8NI60|ADCK3_HUMAN;sp|Q8NI60-3|ADCK3_HUMAN;sp|Q8NI60-4|ADCK3_HUMAN	6.37146e-05	30;27;15	AVLGSSPFLSEANAER	6.30512e-16
ADCYAP1R1	ADCYAP1R1	sp|P41586-3|PACR_HUMAN;sp|P41586-5|PACR_HUMAN;sp|P41586|PACR_HUMAN	6.37146e-05	1;1;1	LQSPDMGGNESSIYLR	2.62212e-09
ADCYAP1R1	ADCYAP1R1	sp|P41586-4|PACR_HUMAN;sp|P41586-2|PACR_HUMAN	0.000606281	1;1	MSELSTITLR	0.000259931
ADD1	ADD1	sp|P35611-2|ADDA_HUMAN	6.37146e-05	2	SPPDQPAVPHPPPSTPIKLEEGDGCAR	3.33554e-07
ADD1	ADD1	sp|P35611|ADDA_HUMAN;sp|P35611-3|ADDA_HUMAN	6.37146e-05	4;4	LEEDLVPEPTTGDDSDAATFKPTLPDLSPDEPSEALGFPMLEK	1.11144e-08
ADD2	ADD2	sp|P35612-8|ADDB_HUMAN;sp|P35612-2|ADDB_HUMAN	0.00212314	2;2	SRSPVEQR	0.000932559
ADD2	ADD2	sp|P35612|ADDB_HUMAN;sp|P35612-3|ADDB_HUMAN;sp|P35612-4|ADDB_HUMAN;sp|P35612-5|ADDB_HUMAN;sp|P35612-6|ADDB_HUMAN;sp|P35612-7|ADDB_HUMAN	6.37146e-05	24;4;4;4;4;0	GDEDTKDDSEETVPNPFSQLTDQELEEYKK	5.21061e-20
ADD3	ADD3	sp|Q9UEY8-2|ADDG_HUMAN	6.37146e-05	2	KQQGLEENHELFSK	4.88246e-08
ADD3	ADD3	sp|Q9UEY8|ADDG_HUMAN	6.37146e-05	5	KQQGLEDAEQELLSDDASSVSQIQSQTQSPQNVPEKLEENHELFSK	6.82918e-16
ADK	ADK	sp|P55263-2|ADK_HUMAN	6.37146e-05	1	TSVRENILFGMGNPLLDISAVVDK	1.01727e-09
ADK	ADK	sp|P55263|ADK_HUMAN;sp|P55263-3|ADK_HUMAN	6.37146e-05	9;9	VEAPQALRENILFGMGNPLLDISAVVDK	3.35048e-11
ADPGK	ADPGK	sp|Q9BRR6-2|ADPGK_HUMAN;sp|Q9BRR6-4|ADPGK_HUMAN;sp|Q9BRR6-6|ADPGK_HUMAN	6.37146e-05	2;2;0	LMSSIVHQVFPAVTSLGLNE	1.60829e-05
ADPGK	ADPGK	sp|Q9BRR6|ADPGK_HUMAN;sp|Q9BRR6-3|ADPGK_HUMAN;sp|Q9BRR6-5|ADPGK_HUMAN	0.000125636	2;2;2	LMSSIVHQQVFPAVTSLGLNE	5.52031e-05
AFAP1L2	AFAP1L2	sp|Q8N4X5-4|AF1L2_HUMAN;sp|Q8N4X5-2|AF1L2_HUMAN	0.00229344	1;1	KAEAGPVTLGTTVDTTHLENPK	0.00109569
AFAP1L2	AFAP1L2	sp|Q8N4X5|AF1L2_HUMAN;sp|Q8N4X5-3|AF1L2_HUMAN	6.37146e-05	2;2	AEAGPVTLGTTVDTTHLENVSPRPK	6.43292e-10
AFF2	AFF2	sp|P51816-6|AFF2_HUMAN;sp|P51816-2|AFF2_HUMAN;sp|P51816-5|AFF2_HUMAN;sp|P51816-4|AFF2_HUMAN	6.37146e-05	1;1;1;1	MLEDDLKLSSDEDDLEPVK	2.45218e-15
AFF2	AFF2	sp|P51816|AFF2_HUMAN;sp|P51816-7|AFF2_HUMAN;sp|P51816-3|AFF2_HUMAN	6.37146e-05	1;1;1	SMLEDDLKLSSDEDDLEPVK	9.75958e-15
AGAP2	AGAP2	sp|Q99490-2|AGAP2_HUMAN	6.37146e-05	4	VDDPELQDSIQASLDSIR	9.61996e-15
AGAP2	AGAP2	sp|Q99490|AGAP2_HUMAN	6.37146e-05	5	STGGPPGSGPLPGPPSLSSGSGSR	1.29036e-11
AGTRAP	AGTRAP	sp|Q6RW13-2|ATRAP_HUMAN;sp|Q6RW13-3|ATRAP_HUMAN;sp|Q6RW13-4|ATRAP_HUMAN;sp|Q6RW13-5|ATRAP_HUMAN	0.000125636	1;0;0;0	GGFLGSSQDR	5.32001e-05
AGTRAP	AGTRAP	sp|Q6RW13|ATRAP_HUMAN	6.37146e-05	1	GGELLVHTGFLGSSQDR	6.30512e-16
AHNAK2	AHNAK2	sp|Q8IVF2-2|AHNK2_HUMAN	0.000432419	1	DLPPERDGEK	0.000144003
AHNAK2	AHNAK2	sp|Q8IVF2-3|AHNK2_HUMAN;sp|Q8IVF2|AHNK2_HUMAN	6.37146e-05	319;318	AALAPELALEIPSGSQADIPLPK	6.30512e-16
AIMP1	AIMP1	sp|Q12904-2|AIMP1_HUMAN	6.37146e-05	2	LLAKMANNDAVLK	2.13156e-09
AIMP1	AIMP1	sp|Q12904|AIMP1_HUMAN	6.37146e-05	2	ANNDAVLKR	7.82729e-07
AK2	AK2	sp|P54819-2|KAD2_HUMAN;sp|P54819-5|KAD2_HUMAN	6.37146e-05	1;1	VVFASILAAFSKATS	1.30176e-07
AK2	AK2	sp|P54819|KAD2_HUMAN;sp|P54819-3|KAD2_HUMAN;sp|P54819-4|KAD2_HUMAN;sp|P54819-6|KAD2_HUMAN	6.37146e-05	3;0;0;3	VVFASILAAFSKATCKD	6.62139e-07
AKAP12	AKAP12	sp|Q02952-2|AKA12_HUMAN	0.00154339	1	MLGTITITVGQR	0.00076926
AKAP12	AKAP12	sp|Q02952|AKA12_HUMAN;sp|Q02952-3|AKA12_HUMAN	6.37146e-05	4;0	SPEQPPEGSSTPAEPEPSGGGPSAEAAPDTTADPAIAASDPATK	1.61263e-16
AKAP2	AKAP2	sp|Q9Y2D5-6|AKAP2_HUMAN;sp|Q9Y2D5-4|AKAP2_HUMAN;sp|Q9Y2D5-5|AKAP2_HUMAN;sp|Q9Y2D5-7|AKAP2_HUMAN	6.37146e-05	12;12;4;4	SEGDNYSATLLEPAASSLSPDHK	6.30512e-16
AKAP2	AKAP2	sp|Q9Y2D5|AKAP2_HUMAN	0.000432419	1	MEIEVSVAECK	0.000166512
AKAP7	AKAP7	sp|O43687|AKA7A_HUMAN	0.000373413	2	ISELESSSSAVLQR	0.000110295
AKAP7	AKAP7	sp|Q9P0M2|AKA7G_HUMAN;sp|O43687-2|AKA7A_HUMAN	6.37146e-05	6;0	HLTLPFQGIGTFGNQVGFVK	7.79103e-13
AKNA	AKNA	sp|Q7Z591-8|AKNA_HUMAN	0.000550223	1	PTLGWLPENR	0.000235003
AKNA	AKNA	sp|Q7Z591|AKNA_HUMAN;sp|Q7Z591-2|AKNA_HUMAN;sp|Q7Z591-5|AKNA_HUMAN;sp|Q7Z591-7|AKNA_HUMAN;sp|Q7Z591-3|AKNA_HUMAN;sp|Q7Z591-6|AKNA_HUMAN;sp|Q7Z591-4|AKNA_HUMAN	6.37146e-05	19;16;0;15;19;13;0	ATPMEFQDSSAPPAQSPQHATDR	6.30512e-16
ALDH18A1	ALDH18A1	sp|P54886-2|P5CS_HUMAN	6.37146e-05	1	MNIVPIVNTNDAVVPPAEPNSDLQGVISVK	3.6142e-12
ALDH18A1	ALDH18A1	sp|P54886|P5CS_HUMAN	6.37146e-05	3	MNIVPIVNTNDAVVPPAEPNSDLQGVNVISVK	6.30512e-16
ALG13	ALG13	sp|Q9NP73-2|ALG13_HUMAN	6.37146e-05	2	EGHLFYCTCSTLPGLLQSMDLSTLK	7.76084e-12
ALG13	ALG13	sp|Q9NP73|ALG13_HUMAN;sp|Q9NP73-3|ALG13_HUMAN;sp|Q9NP73-4|ALG13_HUMAN	6.37146e-05	19;19;19	SLNEASMDEYLGSLGLFR	6.30512e-16
AMBRA1	AMBRA1	sp|Q9C0C7-3|AMRA1_HUMAN	0.00518433	1	RLSPAAYYAQR	0.00247374
AMBRA1	AMBRA1	sp|Q9C0C7-5|AMRA1_HUMAN;sp|Q9C0C7-4|AMRA1_HUMAN;sp|Q9C0C7-2|AMRA1_HUMAN;sp|Q9C0C7|AMRA1_HUMAN	6.37146e-05	2;2;1;1	SSGIQTEPFHPPEQASSTQQDQGLLNRPSAFSTVQSSTAGNTLR	6.30512e-16
AMOTL2	AMOTL2	sp|Q9Y2J4-2|AMOL2_HUMAN	6.37146e-05	1	LTTADRAPTEEPVVTAPPAAHAK	1.34462e-08
AMOTL2	AMOTL2	sp|Q9Y2J4|AMOL2_HUMAN;sp|Q9Y2J4-3|AMOL2_HUMAN	6.37146e-05	1;1	LTTDRAPTEEPVVTAPPAAHAK	3.09226e-06
AMPD2	AMPD2	sp|Q01433-2|AMPD2_HUMAN	6.37146e-05	2	ASEARGGLGAPPLQSAR	3.38446e-05
AMPD2	AMPD2	sp|Q01433|AMPD2_HUMAN;sp|Q01433-3|AMPD2_HUMAN;sp|Q01433-4|AMPD2_HUMAN	6.37146e-05	3;0;0	RASLQASTAAPEAR	1.42409e-08
ANAPC7	ANAPC7	sp|Q9UJX3-2|APC7_HUMAN	0.001429	1	AMDQYSIALR	0.000630122
ANAPC7	ANAPC7	sp|Q9UJX3|APC7_HUMAN	0.000312305	2	AMDQYSIALSLDPNDQKSLE	0.000104071
ANGEL2	ANGEL2	sp|Q5VTE6-2|ANGE2_HUMAN	6.37146e-05	1	SYNILSQDLLEDNSHLYR	7.4464e-07
ANGEL2	ANGEL2	sp|Q5VTE6|ANGE2_HUMAN	6.37146e-05	4	TQFQYCNWRPDNLSQTSLIHLSSYVMNAEGDEPSSK	4.75117e-09
ANK2	ANK2	sp|Q01484-5|ANK2_HUMAN	6.37146e-05	1	LSWGTENLDNVALSSSPIHSGR	7.52832e-06
ANK2	ANK2	sp|Q01484-7|ANK2_HUMAN	6.37146e-05	1	ELTEELGELEASSDEEAMVTTR	2.5416e-05
ANK2	ANK2	sp|Q01484|ANK2_HUMAN	6.37146e-05	133	MNEDTQEEPGKSEEEKDSESHLAEDR	1.39818e-16
ANKFY1	ANKFY1	sp|Q9P2R3-2|ANFY1_HUMAN	0.00697781	1	SALFLLEHQADINVSR	0.0032661
ANKFY1	ANKFY1	sp|Q9P2R3|ANFY1_HUMAN;sp|Q9P2R3-4|ANFY1_HUMAN	6.37146e-05	2;2	SALFLLEHQADINVR	2.56349e-14
ANKHD1	ANKHD1	sp|Q8IWZ3-2|ANKH1_HUMAN;sp|Q8IWZ3-3|ANKH1_HUMAN	6.37146e-05	3;3	YLLASGANVHATTATGDTALTYACENGHTDVADVLLQAGADLDKQEDMK	7.67904e-06
ANKHD1	ANKHD1	sp|Q8IWZ3|ANKH1_HUMAN;sp|Q8IWZ3-4|ANKH1_HUMAN;sp|Q8IWZ3-5|ANKH1_HUMAN	6.37146e-05	84;82;0	ATANNDHTVVSLACAGGHLAVVELLLAHGADPTHR	6.30512e-16
ANKRD26	ANKRD26	sp|Q9UPS8-2|ANR26_HUMAN	0.000432419	1	HSISAGTDAYK	0.000129371
ANKRD26	ANKRD26	sp|Q9UPS8|ANR26_HUMAN;sp|Q9UPS8-3|ANR26_HUMAN	6.37146e-05	13;13	KGESPLGSFAR	2.63176e-07
ANKRD28	ANKRD28	sp|O15084-4|ANR28_HUMAN;sp|O15084-1|ANR28_HUMAN;sp|O15084-2|ANR28_HUMAN	6.37146e-05	3;2;0	VCIVVLEEVEDESPAFISKLPQENK	1.65423e-15
ANKRD28	ANKRD28	sp|O15084|ANR28_HUMAN	6.37146e-05	2	DQPSLVQAIFNGDPDEVR	6.30512e-16
ANKRD44	ANKRD44	sp|Q8N8A2-2|ANR44_HUMAN	0.00366024	1	LLSSGQK	0.00170532
ANKRD44	ANKRD44	sp|Q8N8A2|ANR44_HUMAN;sp|Q8N8A2-4|ANR44_HUMAN;sp|Q8N8A2-3|ANR44_HUMAN;sp|Q8N8A2-5|ANR44_HUMAN	6.37146e-05	6;4;4;0	LLSSGFEIDTPDK	1.57399e-14
ANKS1B	ANKS1B	sp|Q7Z6G8-3|ANS1B_HUMAN;sp|Q7Z6G8-4|ANS1B_HUMAN;sp|Q7Z6G8-2|ANS1B_HUMAN;sp|Q7Z6G8-5|ANS1B_HUMAN;sp|Q7Z6G8-7|ANS1B_HUMAN;sp|Q7Z6G8-8|ANS1B_HUMAN	6.37146e-05	4;2;4;4;2;1	KSVQIDPSEQK	3.05093e-06
ANKS1B	ANKS1B	sp|Q7Z6G8|ANS1B_HUMAN	6.37146e-05	1	ILIHHGPSHSR	3.31021e-05
ANLN	ANLN	sp|Q9NQW6-2|ANLN_HUMAN	6.37146e-05	1	EVIREIEMSVDDDDINSSK	1.22785e-07
ANLN	ANLN	sp|Q9NQW6|ANLN_HUMAN	6.37146e-05	12	GFTECEMTKSSPLK	6.30512e-16
ANO6	ANO6	sp|Q4KMQ2-2|ANO6_HUMAN	0.000432419	1	NVLLQMEEEEDDDDGDIGDVPASR	0.000146064
ANO6	ANO6	sp|Q4KMQ2|ANO6_HUMAN	6.37146e-05	1	NVLLQMEEEEDDDDGDIVLENLGQTIVPDLGSLESQHDFR	7.03919e-08
AP1B1	AP1B1	sp|Q10567-3|AP1B1_HUMAN	6.37146e-05	3	IQPGNPSCTLSLK	1.0405e-10
AP1B1	AP1B1	sp|Q10567|AP1B1_HUMAN;sp|Q10567-2|AP1B1_HUMAN	6.37146e-05	2;2	IQPGNPSCTDLELSLK	1.98765e-14
AP1M2	AP1M2	sp|Q9Y6Q5-2|AP1M2_HUMAN	6.37146e-05	2	LGLNDRVLFELTGLSGSK	2.45541e-08
AP1M2	AP1M2	sp|Q9Y6Q5|AP1M2_HUMAN	0.000550223	2	LGLNDRVLFELTGR	0.000201653
AP2A2	AP2A2	sp|O94973-2|AP2A2_HUMAN;sp|O94973-3|AP2A2_HUMAN	0.000125636	1;1	LLQCYPPPEDPAVR	6.73543e-05
AP2A2	AP2A2	sp|O94973|AP2A2_HUMAN	6.37146e-05	1	LLQCYPPPDPAVR	1.06235e-07
AP2M1	AP2M1	sp|Q96CW1-2|AP2M1_HUMAN	6.37146e-05	2	SQTKEEQSQITSQVTGQIGWR	6.30512e-16
AP2M1	AP2M1	sp|Q96CW1|AP2M1_HUMAN	6.37146e-05	2	TGALKTFITQQGIKSQHQTKEE	7.2523e-11
AP3D1	AP3D1	sp|O14617-2|AP3D1_HUMAN	6.37146e-05	3	KAEDLDFWLSTTPPPAPAPAPAPVPSTDECEDAK	2.36854e-09
AP3D1	AP3D1	sp|O14617-5|AP3D1_HUMAN;sp|O14617-3|AP3D1_HUMAN;sp|O14617-4|AP3D1_HUMAN;sp|O14617|AP3D1_HUMAN	6.37146e-05	18;0;12;12	EKLEDPDPGVQSAAVNVICELAR	6.30512e-16
APBB2	APBB2	sp|Q92870-2|APBB2_HUMAN	6.37146e-05	2	KGSLSSVTPSPTPENEDLHAATVNPDPSLKEFEGATLR	1.05389e-11
APBB2	APBB2	sp|Q92870|APBB2_HUMAN	6.37146e-05	7	ANVNLDVPLQVDFPTPK	1.48285e-13
API5	API5	sp|Q9BZZ5-1|API5_HUMAN	6.37146e-05	1	YSSNLGNFNYGER	3.63153e-10
API5	API5	sp|Q9BZZ5-5|API5_HUMAN	6.37146e-05	1	NYGILADATEQVGQIR	7.13832e-09
API5	API5	sp|Q9BZZ5|API5_HUMAN	6.37146e-05	1	YSSNLGNFNYEQR	1.93842e-14
APLP1	APLP1	sp|P51693-2|APLP1_HUMAN	6.37146e-05	1	DADTPMTLPK	1.9511e-06
APLP1	APLP1	sp|P51693|APLP1_HUMAN	0.000125636	2	DDTPMTLPK	5.84462e-05
APP	APP	sp|P05067-4|A4_HUMAN;sp|P05067-10|A4_HUMAN;sp|P05067-3|A4_HUMAN	6.37146e-05	1;1;1	VPTTAASTPDAVDK	1.59545e-05
APP	APP	sp|P05067|A4_HUMAN;sp|P05067-5|A4_HUMAN;sp|P05067-6|A4_HUMAN;sp|P05067-7|A4_HUMAN;sp|P05067-8|A4_HUMAN;sp|P05067-9|A4_HUMAN;sp|P05067-2|A4_HUMAN	6.37146e-05	10;3;3;6;6;10;0	EVCSEQAETGPCR	6.30512e-16
APTX	APTX	sp|Q7Z2E3-4|APTX_HUMAN	6.37146e-05	2	MVNELYPYIVEFEEEAKNPGLETHR	3.23256e-12
APTX	APTX	sp|Q7Z2E3-5|APTX_HUMAN;sp|Q7Z2E3-10|APTX_HUMAN	6.37146e-05	1;1	QQEFEEEAKNPGLETHR	6.96624e-07
APTX	APTX	sp|Q7Z2E3|APTX_HUMAN;sp|Q7Z2E3-7|APTX_HUMAN;sp|Q7Z2E3-11|APTX_HUMAN;sp|Q7Z2E3-8|APTX_HUMAN;sp|Q7Z2E3-9|APTX_HUMAN;sp|Q7Z2E3-3|APTX_HUMAN;sp|Q7Z2E3-2|APTX_HUMAN;sp|Q7Z2E3-6|APTX_HUMAN	6.37146e-05	6;6;6;6;6;5;0;0	QVGVNPTSIDSVVIGK	2.43995e-13
ARAP1	ARAP1	sp|Q96P48-3|ARAP1_HUMAN;sp|Q96P48-2|ARAP1_HUMAN;sp|Q96P48-5|ARAP1_HUMAN;sp|Q96P48-7|ARAP1_HUMAN	0.00763054	1;1;1;1	SHRPEKEWPIK	0.00371796
ARAP1	ARAP1	sp|Q96P48|ARAP1_HUMAN;sp|Q96P48-1|ARAP1_HUMAN;sp|Q96P48-4|ARAP1_HUMAN	6.37146e-05	1;1;1	SQRPWSGAPETSHRPEK	3.67198e-05
ARFGAP1	ARFGAP1	sp|Q8N6T3-2|ARFG1_HUMAN	0.00113888	1	QQPEPASELGHSLNENVLKPAQEK	0.000517806
ARFGAP1	ARFGAP1	sp|Q8N6T3|ARFG1_HUMAN;sp|Q8N6T3-3|ARFG1_HUMAN	6.37146e-05	7;5	ASELGHSLNENVLKPAQEK	6.30512e-16
ARFIP1	ARFIP1	sp|P53367-2|ARFP1_HUMAN	6.37146e-05	4	HSLPSGLGLSETQITSHGFDNTKEGVIEAGAFQGGQR	1.46276e-12
ARFIP1	ARFIP1	sp|P53367|ARFP1_HUMAN	6.37146e-05	3	EGVIEAGAFQGSPAPPLPSVMSPSR	6.30512e-16
ARHGAP12	ARHGAP12	sp|Q8IWW6-2|RHG12_HUMAN	6.37146e-05	2	HSTIVLDTNDKDQEK	1.74997e-07
ARHGAP12	ARHGAP12	sp|Q8IWW6-3|RHG12_HUMAN	0.000492459	1	GDFQNPGDQEWLK	0.000174236
ARHGAP17	ARHGAP17	sp|Q68EM7-2|RHG17_HUMAN	6.37146e-05	2	KESPPKPKDPVSAAVPAPGR	2.50086e-08
ARHGAP17	ARHGAP17	sp|Q68EM7-3|RHG17_HUMAN	0.00763054	1	MLLLETGMK	0.00373727
ARHGAP25	ARHGAP25	sp|P42331-4|RHG25_HUMAN;sp|P42331-2|RHG25_HUMAN	6.37146e-05	2;2	VAGTPCGAVFGQR	2.13981e-10
ARHGAP25	ARHGAP25	sp|P42331|RHG25_HUMAN;sp|P42331-3|RHG25_HUMAN	6.37146e-05	1;1	VAGTPCGVFGQR	5.68011e-06
ARHGEF12	ARHGEF12	sp|Q9NZN5-2|ARHGC_HUMAN	6.37146e-05	1	IASHDFDPTGLVQR	1.12165e-06
ARHGEF12	ARHGEF12	sp|Q9NZN5|ARHGC_HUMAN	6.37146e-05	2	IASHDFDPTDSSSKK	7.70894e-08
ARHGEF40	ARHGEF40	sp|Q8TER5-4|ARH40_HUMAN	6.37146e-05	2	APETLDSSGDVSPGPR	3.36121e-05
ARHGEF40	ARHGEF40	sp|Q8TER5|ARH40_HUMAN;sp|Q8TER5-2|ARH40_HUMAN;sp|Q8TER5-3|ARH40_HUMAN	6.37146e-05	3;3;0	QISLAPETLDSSGDVSPGPR	6.30512e-16
ARHGEF6	ARHGEF6	sp|Q15052-2|ARHG6_HUMAN	6.37146e-05	1	TENGSHQLIVK	4.21378e-06
ARHGEF6	ARHGEF6	sp|Q15052|ARHG6_HUMAN	6.37146e-05	12	FCLDPQTEADCINNINDFLK	6.30512e-16
ARHGEF7	ARHGEF7	sp|Q14155-1|ARHG7_HUMAN;sp|Q14155-5|ARHG7_HUMAN	6.37146e-05	15;15	ESAPQVLLPEEEKIIVEETK	6.30512e-16
ARHGEF7	ARHGEF7	sp|Q14155-3|ARHG7_HUMAN;sp|Q14155-2|ARHG7_HUMAN;sp|Q14155|ARHG7_HUMAN	6.37146e-05	5;4;4	LETFDANDLYQGQNFNK	7.48924e-08
ARID1B	ARID1B	sp|Q8NFD5-3|ARI1B_HUMAN	6.37146e-05	3	TPSSPKSSSSTTTGEK	4.0556e-05
ARID1B	ARID1B	sp|Q8NFD5|ARI1B_HUMAN;sp|Q8NFD5-2|ARI1B_HUMAN;sp|Q8NFD5-4|ARI1B_HUMAN	0.000726085	1;1;1	KSSSSTTTGEK	0.000354735
ARID4B	ARID4B	sp|Q4LE39-2|ARI4B_HUMAN	0.00524073	1	SGYDEWIK	0.00249734
ARID4B	ARID4B	sp|Q4LE39|ARI4B_HUMAN;sp|Q4LE39-3|ARI4B_HUMAN;sp|Q4LE39-4|ARI4B_HUMAN	6.37146e-05	1;1;1	DSDVEGGEVLYLVHYCGWNVR	2.95143e-07
ARL6	ARL6	sp|Q9H0F7-2|ARL6_HUMAN	0.000125636	3	TIQSDPDCEDMK	8.15674e-05
ARL6	ARL6	sp|Q9H0F7|ARL6_HUMAN	6.37146e-05	2	GEGLQEGVDWLQDQIQTVK	6.30512e-16
ARL6IP4	ARL6IP4	sp|Q66PJ3-2|AR6P4_HUMAN;sp|Q66PJ3-5|AR6P4_HUMAN;sp|Q66PJ3-6|AR6P4_HUMAN	0.000606281	2;2;0	KASTAPGAEER	0.000331286
ARL6IP4	ARL6IP4	sp|Q66PJ3-3|AR6P4_HUMAN;sp|Q66PJ3-4|AR6P4_HUMAN	0.000250094	1;1	NCSASTSQER	9.19781e-05
ARL6IP4	ARL6IP4	sp|Q66PJ3|AR6P4_HUMAN	6.37146e-05	2	ASTAPGAEASPSPCITER	2.17621e-13
ARMC10	ARMC10	sp|Q8N2F6-4|ARM10_HUMAN;sp|Q8N2F6-2|ARM10_HUMAN;sp|Q8N2F6-5|ARM10_HUMAN	6.37146e-05	2;2;2	SAEDLTDGSYDDVLNAEQLQK	6.30512e-16
ARMC10	ARMC10	sp|Q8N2F6|ARM10_HUMAN;sp|Q8N2F6-3|ARM10_HUMAN	6.37146e-05	5;5	SAGALEEGTSEGQLCGR	6.30512e-16
ARMC6	ARMC6	sp|Q6NXE6-2|ARMC6_HUMAN	0.00478911	1	MVSKRIAQE	0.00228858
ARMC6	ARMC6	sp|Q6NXE6|ARMC6_HUMAN	6.37146e-05	1	YSSGASIGCTPTSTQAK	1.63136e-12
ARMC8	ARMC8	sp|Q8IUR7-6|ARMC8_HUMAN	6.37146e-05	2	VSLGEGRPPVLTASR	4.19858e-05
ARMC8	ARMC8	sp|Q8IUR7|ARMC8_HUMAN;sp|Q8IUR7-3|ARMC8_HUMAN	6.37146e-05	2;0	MSVLSEVTASSR	8.09843e-16
ARPP19	ARPP19	sp|P56211-2|ARP19_HUMAN	6.37146e-05	2	MEDKVTSPEKAEEAK	1.20425e-08
ARPP19	ARPP19	sp|P56211|ARP19_HUMAN	6.37146e-05	5	SAEVPEAASAEEQKEMEDK	6.30512e-16
ARRB1	ARRB1	sp|P49407-2|ARRB1_HUMAN	6.37146e-05	1	GGDVAVELPFTLMHPKPK	5.22015e-11
ARRB1	ARRB1	sp|P49407|ARRB1_HUMAN	6.37146e-05	2	GGLLGDLASSDVAVELPFTLMHPK	6.92686e-09
ASAP2	ASAP2	sp|O43150-2|ASAP2_HUMAN	6.37146e-05	2	NVGKDPLTPTPPPPVAK	3.16082e-05
ASAP2	ASAP2	sp|O43150|ASAP2_HUMAN	6.37146e-05	5	SSSDPPAVHPPLPPLR	5.24095e-07
ASB9	ASB9	sp|Q96DX5-2|ASB9_HUMAN;sp|Q96DX5-3|ASB9_HUMAN	6.37146e-05	1;1	EGASLPKPKP	3.09807e-05
ASB9	ASB9	sp|Q96DX5|ASB9_HUMAN	6.37146e-05	3	DLKQFLLHL	3.06926e-05
ASGR2	ASGR2	sp|P07307-3|ASGR2_HUMAN;sp|P07307-2|ASGR2_HUMAN	6.37146e-05	1;1	DFQDIQQLSSEENDHPFHQGPPPAQPLAQR	7.45034e-14
ASGR2	ASGR2	sp|P07307|ASGR2_HUMAN	6.37146e-05	3	DFQDIQQLSSEENDHPFHQGEGPGTR	6.30512e-16
ASH2L	ASH2L	sp|Q9UBL3-3|ASH2L_HUMAN;sp|Q9UBL3-2|ASH2L_HUMAN	6.37146e-05	1;1	MDTQAGSVDEENGR	2.29085e-06
ASH2L	ASH2L	sp|Q9UBL3|ASH2L_HUMAN	6.37146e-05	1	DTLEGAGDTSEVMDTQAGSVDEENGR	3.44538e-12
ASPH	ASPH	sp|Q12797-4|ASPH_HUMAN;sp|Q12797-3|ASPH_HUMAN	0.00113888	1;1	VLLEGPSGVAK	0.000507964
ASPH	ASPH	sp|Q12797|ASPH_HUMAN;sp|Q12797-2|ASPH_HUMAN	6.37146e-05	98;17	SSGNSSSSGSGSGSTSAGSSSPGAR	2.54481e-17
ASTN2	ASTN2	sp|O75129-3|ASTN2_HUMAN;sp|O75129-4|ASTN2_HUMAN;sp|O75129-6|ASTN2_HUMAN	6.37146e-05	1;0;0	ILSLGQGLWLPVSK	5.06675e-05
ASTN2	ASTN2	sp|O75129|ASTN2_HUMAN;sp|O75129-2|ASTN2_HUMAN	0.00113888	1;1	STFSLGQGLWLPVSK	0.000523968
ATAT1	ATAT1	sp|Q5SQI0-3|ATAT_HUMAN;sp|Q5SQI0-6|ATAT_HUMAN;sp|Q5SQI0-7|ATAT_HUMAN	6.37146e-05	1;1;1	HYNLETTVPQVNNFVIFEGFFAHQHPPAR	4.87361e-09
ATAT1	ATAT1	sp|Q5SQI0|ATAT_HUMAN;sp|Q5SQI0-2|ATAT_HUMAN;sp|Q5SQI0-4|ATAT_HUMAN;sp|Q5SQI0-5|ATAT_HUMAN	6.37146e-05	2;2;2;2	AAAVDPTPAAPAR	6.85652e-06
ATE1	ATE1	sp|O95260-2|ATE1_HUMAN	6.37146e-05	5	LVPVSFEDPEFK	9.17992e-10
ATE1	ATE1	sp|O95260|ATE1_HUMAN	6.37146e-05	4	NPPDTPTESQFTR	3.60884e-06
ATF7	ATF7	sp|P17544-6|ATF7_HUMAN;sp|P17544-2|ATF7_HUMAN;sp|P17544-4|ATF7_HUMAN;sp|P17544-5|ATF7_HUMAN	6.37146e-05	3;3;3;0	AAAGPLDMSLPSTPDIK	2.90122e-13
ATF7	ATF7	sp|P17544|ATF7_HUMAN;sp|P17544-3|ATF7_HUMAN	0.00292517	1;1	LVAAAGPLDMSLPSTPDIK	0.00132946
ATF7IP	ATF7IP	sp|Q6VMQ6-2|MCAF1_HUMAN	6.37146e-05	1	DESEVISQNETCSPEVESNEK	4.93164e-07
ATF7IP	ATF7IP	sp|Q6VMQ6|MCAF1_HUMAN	6.37146e-05	8	SCATVDSYHLYAYHEEPSATVPSQWK	6.30512e-16
ATG16L1	ATG16L1	sp|Q676U5-2|A16L1_HUMAN;sp|Q676U5-5|A16L1_HUMAN	0.000250094	1;1	AATRRSVSSFPVPQDNVDTHPGSGK	9.06941e-05
ATG16L1	ATG16L1	sp|Q676U5|A16L1_HUMAN;sp|Q676U5-3|A16L1_HUMAN;sp|Q676U5-4|A16L1_HUMAN	6.37146e-05	3;3;3	LSQPAGGLLDSITNIFGR	7.18975e-13
ATG2A	ATG2A	sp|Q2TAZ0-3|ATG2A_HUMAN;sp|Q2TAZ0-4|ATG2A_HUMAN	0.000843984	1;0	VQLSESPASLPSCPPVETALINQR	0.00039222
ATG2A	ATG2A	sp|Q2TAZ0|ATG2A_HUMAN	0.000125636	1	LSESPASLPSCPPVETALINQR	5.79161e-05
ATL2	ATL2	sp|Q8NHH9-4|ATLA2_HUMAN	6.37146e-05	1	EIGTVIDQIAETLWEQR	2.54995e-09
ATL2	ATL2	sp|Q8NHH9|ATLA2_HUMAN;sp|Q8NHH9-3|ATLA2_HUMAN	6.37146e-05	3;3	AGLTDQVSHHAR	6.30512e-16
ATP10B	ATP10B	sp|O94823-3|AT10B_HUMAN	6.37146e-05	1	VVVSNLLFEGWSHK	2.285e-06
ATP10B	ATP10B	sp|O94823|AT10B_HUMAN	0.000125636	6	DDSCSGDSSAQLSSGEHLLGPNR	5.46486e-05
ATP11C	ATP11C	sp|Q8NB49-3|AT11C_HUMAN	6.37146e-05	1	NPNLELPMLLSYK	1.31402e-10
ATP11C	ATP11C	sp|Q8NB49|AT11C_HUMAN;sp|Q8NB49-2|AT11C_HUMAN;sp|Q8NB49-4|AT11C_HUMAN	6.37146e-05	3;0;0	RASDSLSARPSVRPLLLR	2.73697e-09
ATP13A2	ATP13A2	sp|Q9NQ11-3|AT132_HUMAN;sp|Q9NQ11-2|AT132_HUMAN	0.00281129	1;1	DTAQLHKSEEAKR	0.00125678
ATP13A2	ATP13A2	sp|Q9NQ11|AT132_HUMAN	6.37146e-05	1	DTAQLHKSEEAVSVGQK	2.27066e-08
ATP2A2	ATP2A2	sp|P16615-2|AT2A2_HUMAN	0.000550223	1	NYLEPAILE	0.00019044
ATP2A2	ATP2A2	sp|P16615-3|AT2A2_HUMAN	0.000726085	1	NYLEPVLSSEL	0.000362323
ATP2A2	ATP2A2	sp|P16615|AT2A2_HUMAN;sp|P16615-4|AT2A2_HUMAN;sp|P16615-5|AT2A2_HUMAN	6.37146e-05	4;4;0	NYLEPGKECVQPATK	8.27112e-16
ATP2A3	ATP2A3	sp|Q93084-2|AT2A3_HUMAN;sp|Q93084-3|AT2A3_HUMAN;sp|Q93084-5|AT2A3_HUMAN;sp|Q93084-6|AT2A3_HUMAN;sp|Q93084-7|AT2A3_HUMAN;sp|Q93084|AT2A3_HUMAN	6.37146e-05	1;0;0;0;0;0	NHMHEEMSQK	4.6162e-06
ATP2A3	ATP2A3	sp|Q93084-4|AT2A3_HUMAN	0.00658875	1	NHMHEMSQK	0.00309205
ATP2B2	ATP2B2	sp|Q01814-7|AT2B2_HUMAN;sp|Q01814-2|AT2B2_HUMAN;sp|Q01814-3|AT2B2_HUMAN;sp|Q01814-4|AT2B2_HUMAN	6.37146e-05	4;4;4;4	QSSVTSQSQDVANLSSPSR	1.84126e-13
ATP2B2	ATP2B2	sp|Q01814|AT2B2_HUMAN;sp|Q01814-8|AT2B2_HUMAN;sp|Q01814-5|AT2B2_HUMAN;sp|Q01814-6|AT2B2_HUMAN	6.37146e-05	4;4;4;4	IEDSQPHIPLIDDTDLEEDAALK	1.42557e-10
ATP2B3	ATP2B3	sp|Q16720-2|AT2B3_HUMAN;sp|Q16720-3|AT2B3_HUMAN;sp|Q16720-5|AT2B3_HUMAN;sp|Q16720-6|AT2B3_HUMAN;sp|Q16720-7|AT2B3_HUMAN;sp|Q16720-8|AT2B3_HUMAN	6.37146e-05	3;3;2;2;0;0	SSVLSQLHDVTNLSTPTHAILSAANPTSAAGNPGGESVP	1.09998e-12
ATP2B3	ATP2B3	sp|Q16720|AT2B3_HUMAN;sp|Q16720-4|AT2B3_HUMAN	0.00218096	1;1	SSLYEGLEKPESK	0.00100337
ATP2B4	ATP2B4	sp|P23634-4|AT2B4_HUMAN;sp|P23634-2|AT2B4_HUMAN;sp|P23634-3|AT2B4_HUMAN;sp|P23634-5|AT2B4_HUMAN	6.37146e-05	1;1;1;1	LVPSSSYVAVAPVK	3.8618e-08
ATP2B4	ATP2B4	sp|P23634-6|AT2B4_HUMAN;sp|P23634-7|AT2B4_HUMAN	0.00113888	1;1	IQTQIKVVK	0.000494913
ATP5J2	ATP5J2	sp|P56134-2|ATPK_HUMAN	6.37146e-05	7	ASVVPVKDKK	7.02981e-06
ATP5J2	ATP5J2	sp|P56134|ATPK_HUMAN	6.37146e-05	5	ASVGECPAPVPVKDK	2.69074e-09
ATP6V0A1	ATP6V0A1	sp|Q93050-1|VPP1_HUMAN;sp|Q93050|VPP1_HUMAN	6.37146e-05	2;2	KTQQFFDEMADPDLLEESSSLLEPSEMGR	2.91957e-11
ATP6V0A1	ATP6V0A1	sp|Q93050-3|VPP1_HUMAN	6.37146e-05	2	TQQFFDEAELHHQQMADPDLLEESSSLLEPSEMGR	3.32687e-07
ATP8A1	ATP8A1	sp|Q9Y2Q0-2|AT8A1_HUMAN;sp|Q9Y2Q0|AT8A1_HUMAN	0.00371747	1;1	VAVGEIVK	0.00172747
ATP8A1	ATP8A1	sp|Q9Y2Q0-3|AT8A1_HUMAN	6.37146e-05	2	VNVGDIVIIK	8.28394e-08
ATRN	ATRN	sp|O75882-2|ATRN_HUMAN;sp|O75882-3|ATRN_HUMAN	0.00281129	1;1	IQVQTEQ	0.00123811
ATRN	ATRN	sp|O75882|ATRN_HUMAN	6.37146e-05	2	AAVLSVFVR	6.99738e-07
ATRX	ATRX	sp|P46100-4|ATRX_HUMAN;sp|P46100-5|ATRX_HUMAN	6.37146e-05	1;1	EDGLHGIVSCTACGQQVNHFQK	4.63313e-08
ATRX	ATRX	sp|P46100-6|ATRX_HUMAN	6.37146e-05	3	DGLHGIVSCTACGQQVNHFQK	6.30512e-16
ATRX	ATRX	sp|P46100|ATRX_HUMAN;sp|P46100-2|ATRX_HUMAN;sp|P46100-3|ATRX_HUMAN	6.37146e-05	5;0;5	GTVIVQPEPVLNEDKDDFKGPEFR	6.30512e-16
ATXN7	ATXN7	sp|O15265-2|ATX7_HUMAN	0.000606281	1	TGISATSPQSPDLK	0.000260501
ATXN7	ATXN7	sp|O15265|ATX7_HUMAN	6.37146e-05	1	HTGTIPGAQGLMNSSLLHQPK	8.88674e-09
AZI1	AZI1	sp|Q9UPN4-2|AZI1_HUMAN;sp|Q9UPN4-3|AZI1_HUMAN	6.37146e-05	1;1	YAWASEEDDASSLTADNLEK	6.30512e-16
AZI1	AZI1	sp|Q9UPN4|AZI1_HUMAN	6.37146e-05	1	YAWASEVTTEDDASSLTADNLEK	6.30512e-16
B4GALT1	B4GALT1	sp|P15291-2|B4GT1_HUMAN	0.000606281	1	PGASLQR	0.000336268
B4GALT1	B4GALT1	sp|P15291|B4GT1_HUMAN	6.37146e-05	2	LREPLLSGSAAMPGASLQR	4.491e-06
BAIAP2	BAIAP2	sp|Q9UQB8-5|BAIP2_HUMAN;sp|Q9UQB8-3|BAIP2_HUMAN	6.37146e-05	2;0	SMSSADVEVAR	2.87884e-05
BAIAP2	BAIAP2	sp|Q9UQB8-6|BAIP2_HUMAN	0.000125636	1	NSYATTAENKTLPR	7.13851e-05
BAIAP2	BAIAP2	sp|Q9UQB8|BAIP2_HUMAN;sp|Q9UQB8-2|BAIP2_HUMAN	6.37146e-05	1;1	NPFAHVQLKPTVTNDR	1.47517e-08
BAP18	BAP18	sp|Q8IXM2-2|BAP18_HUMAN	6.37146e-05	1	LGELTMQLHPVADSSPAGAQIK	6.30512e-16
BAP18	BAP18	sp|Q8IXM2|BAP18_HUMAN	6.37146e-05	9	LGELTMQLHPVADSSPAGAK	6.30512e-16
BAX	BAX	sp|Q07812-5|BAX_HUMAN	0.00154339	1	DLGSLQPLPPGFK	0.000800767
BAX	BAX	sp|Q07812-6|BAX_HUMAN	0.000373413	1	IAAVDTDSPREVF	0.000114327
BBC3	BBC3	sp|Q96PG8|BBC3B_HUMAN	0.00314869	1	SSALALAGGAAPGVAR	0.00142711
BBC3	BBC3	sp|Q9BXH1|BBC3_HUMAN;sp|Q9BXH1-2|BBC3_HUMAN	6.37146e-05	9;5	ARQEGSSPEPVEGLAR	1.70426e-09
BCAS1	BCAS1	sp|O75363-2|BCAS1_HUMAN	6.37146e-05	7	KDPEDTASKAESVCDGQAGQK	1.42563e-11
BCAS1	BCAS1	sp|O75363|BCAS1_HUMAN	6.37146e-05	6	EDSVPTGAEENVVCESPVEIIK	8.47548e-10
BCAS3	BCAS3	sp|Q9H6U6-7|BCAS3_HUMAN	0.00535344	2	QCQQPSVR	0.0025574
BCAS3	BCAS3	sp|Q9H6U6|BCAS3_HUMAN;sp|Q9H6U6-2|BCAS3_HUMAN;sp|Q9H6U6-6|BCAS3_HUMAN	6.37146e-05	2;2;2	LADAMAESPSRDVVGSGTELQR	6.30512e-16
BCAT1	BCAT1	sp|P54687-4|BCAT1_HUMAN;sp|P54687-2|BCAT1_HUMAN	6.37146e-05	2;0	MDCSNGCSAECTGEGGSKEVVGTFK	2.16743e-15
BCAT1	BCAT1	sp|P54687|BCAT1_HUMAN;sp|P54687-3|BCAT1_HUMAN	6.37146e-05	2;2	MKDCSNGCSAECTGEGGSKEVVGTFK	6.30512e-16
BCAT2	BCAT2	sp|O15382-2|BCAT2_HUMAN	6.37146e-05	1	AAAALGQLFEGMK	1.4687e-05
BCAT2	BCAT2	sp|O15382|BCAT2_HUMAN	6.37146e-05	7	TFTDHMLMVEWNDK	6.30512e-16
BCCIP	BCCIP	sp|Q9P287-2|BCCIP_HUMAN;sp|Q9P287-4|BCCIP_HUMAN	6.37146e-05	5;2	AALMFANAEEEFFYEEQGKPEVLGGPDTR	6.30512e-16
BCCIP	BCCIP	sp|Q9P287|BCCIP_HUMAN;sp|Q9P287-3|BCCIP_HUMAN	6.37146e-05	10;4	FNYSVQEESDTCLGGK	6.30512e-16
BCL11A	BCL11A	sp|Q9H165-3|BC11A_HUMAN	0.000250094	1	VLHTPPFGVVPR	9.7878e-05
BCL11A	BCL11A	sp|Q9H165-6|BC11A_HUMAN	6.37146e-05	1	QEHIAGKDEPSSYTCTTCK	3.76429e-05
BCL11B	BCL11B	sp|Q9C0K0-2|BC11B_HUMAN	6.37146e-05	3	QENIAGKDEPSSYICTTCK	6.30512e-16
BCL11B	BCL11B	sp|Q9C0K0|BC11B_HUMAN	6.37146e-05	1	QENIAGPCRPAQLPAVAPIAASSHPHSSVITSPLR	6.30512e-16
BCL2L11	BCL2L11	sp|O43521-2|B2L11_HUMAN;sp|O43521-5|B2L11_HUMAN;sp|O43521-15|B2L11_HUMAN;sp|O43521-16|B2L11_HUMAN;sp|O43521-17|B2L11_HUMAN;sp|O43521-18|B2L11_HUMAN	0.00558049	1;1;1;1;1;1	QLQPAERPPQLRPGAPTSLQTEPQDR	0.00261874
BCL2L11	BCL2L11	sp|O43521|B2L11_HUMAN;sp|O43521-12|B2L11_HUMAN;sp|O43521-10|B2L11_HUMAN;sp|O43521-11|B2L11_HUMAN;sp|O43521-14|B2L11_HUMAN;sp|O43521-19|B2L11_HUMAN;sp|O43521-4|B2L11_HUMAN;sp|O43521-8|B2L11_HUMAN;sp|O43521-3|B2L11_HUMAN;sp|O43521-6|B2L11_HUMAN;sp|O43521-7|B2L11_HUMAN;sp|O43521-9|B2L11_HUMAN;sp|O43521-13|B2L11_HUMAN;sp|O43521-20|B2L11_HUMAN	6.37146e-05	3;3;3;3;3;3;3;3;0;0;0;0;0;0	SSSGYFSFDTDRSPAPMSCDK	2.41741e-14
BCL7A	BCL7A	sp|Q4VC05-2|BCL7A_HUMAN	6.37146e-05	2	QPSGDSGLAAETSAISQVPR	1.76822e-11
BCL7A	BCL7A	sp|Q4VC05|BCL7A_HUMAN	6.37146e-05	3	QPSGDSGLAAETSAISQDLEGVPPSKK	8.53193e-13
BCL7C	BCL7C	sp|Q8WUZ0-2|BCL7C_HUMAN	6.37146e-05	1	EEPVPELLEAEDSGVR	1.96951e-07
BCL7C	BCL7C	sp|Q8WUZ0|BCL7C_HUMAN	6.37146e-05	4	EEPVPELLEAEAPEAYPVFEPVPPVPEAAQGDTEDSEGAPPLKR	2.46266e-12
BCLAF1	BCLAF1	sp|Q9NYF8-3|BCLF1_HUMAN	6.37146e-05	2	GTFHDDRDDGVDYWAK	2.01335e-12
BCLAF1	BCLAF1	sp|Q9NYF8-4|BCLF1_HUMAN	0.000188277	1	FLKSPPLHK	8.68164e-05
BICD1	BICD1	sp|Q96G01-3|BICD1_HUMAN;sp|Q96G01-2|BICD1_HUMAN	0.00113888	2;0	RYACSDLHSTVQWPDFS	0.000524027
BICD1	BICD1	sp|Q96G01|BICD1_HUMAN	0.00326321	1	QFSPSLCDQSRPR	0.00147638
BICD2	BICD2	sp|Q8TD16-2|BICD2_HUMAN	6.37146e-05	2	AEGTGLANQVFCSEK	6.30512e-16
BICD2	BICD2	sp|Q8TD16|BICD2_HUMAN	0.00201183	1	TKPATPSL	0.000895901
BIN1	BIN1	sp|O00499-7|BIN1_HUMAN;sp|O00499-8|BIN1_HUMAN	0.0049562	1;1	IRVNHEPEPAGGATPGATLPKSPSQPAEASE	0.00239944
BIN1	BIN1	sp|O00499-9|BIN1_HUMAN;sp|O00499-10|BIN1_HUMAN	6.37146e-05	4;4	SPSQSSLPAVVVETFPATVNGTVEGGSGAGR	6.23085e-13
BIN1	BIN1	sp|O00499|BIN1_HUMAN;sp|O00499-3|BIN1_HUMAN;sp|O00499-5|BIN1_HUMAN	6.37146e-05	2;2;2	LQAHLVAQTNLLR	2.11172e-07
BLOC1S1	BLOC1S1	sp|P78537-2|BL1S1_HUMAN	0.00439764	1	MLSRLLKE	0.00206029
BLOC1S1	BLOC1S1	sp|P78537|BL1S1_HUMAN	6.37146e-05	2	GPGVPSPQPDVTMLSR	1.20594e-10
BPTF	BPTF	sp|Q12830-2|BPTF_HUMAN	6.37146e-05	1	DSDDKTPDDDPEQGKSEVGDFK	8.61268e-08
BPTF	BPTF	sp|Q12830-4|BPTF_HUMAN	6.37146e-05	1	IRPSTPSQLSPGQQSQVQTTTSQPIPIQPHTSLQIPSQGQPQSQPQVVMK	5.25964e-05
BRCC3	BRCC3	sp|P46736-2|BRCC3_HUMAN;sp|P46736-3|BRCC3_HUMAN	6.37146e-05	2;2	VLYTCFQSIQAQKSSEYER	6.30512e-16
BRCC3	BRCC3	sp|P46736|BRCC3_HUMAN;sp|P46736-4|BRCC3_HUMAN;sp|P46736-5|BRCC3_HUMAN	6.37146e-05	5;5;0	DFWSSSQHISIEGQKEEER	1.21322e-07
BRD1	BRD1	sp|O95696-2|BRD1_HUMAN	6.37146e-05	4	NTETQPTSPQLGTK	1.27164e-08
BRD1	BRD1	sp|O95696|BRD1_HUMAN	6.37146e-05	2	LSQQHSQPLPTGPGLEGFEEDGAALGPEAGEEVLPR	6.30512e-16
BRD7	BRD7	sp|Q9NPI1-2|BRD7_HUMAN	0.000550223	1	EMEQITEVEPPGRLDSSTQDR	0.000233948
BRD7	BRD7	sp|Q9NPI1|BRD7_HUMAN	6.37146e-05	4	EMEITEVEPPGRLDSSTQDR	2.59136e-06
BRD8	BRD8	sp|Q9H0E9-2|BRD8_HUMAN;sp|Q9H0E9-3|BRD8_HUMAN;sp|Q9H0E9-4|BRD8_HUMAN	6.37146e-05	9;7;7	MLGQKATPPPSPLLSELLK	3.66848e-12
BRD8	BRD8	sp|Q9H0E9|BRD8_HUMAN	6.37146e-05	3	ETPLVDTLFSHATSSK	6.64827e-08
BRPF1	BRPF1	sp|P55201-2|BRPF1_HUMAN	6.37146e-05	1	DTGNIFSEPVPLSEVTELDEVPDYLDHIK	2.82966e-09
BRPF1	BRPF1	sp|P55201|BRPF1_HUMAN;sp|P55201-3|BRPF1_HUMAN;sp|P55201-4|BRPF1_HUMAN	6.37146e-05	1;1;1	DTGNIFSEPVPLSEVPDYLDHIK	2.82142e-14
BRSK2	BRSK2	sp|Q8IWQ3-4|BRSK2_HUMAN	6.37146e-05	3	SLDIAEAHPQFSKEDR	1.09593e-07
BRSK2	BRSK2	sp|Q8IWQ3|BRSK2_HUMAN;sp|Q8IWQ3-2|BRSK2_HUMAN;sp|Q8IWQ3-3|BRSK2_HUMAN;sp|Q8IWQ3-5|BRSK2_HUMAN	0.000125636	2;1;1;2	SAHGPLGDSAAAGPGPGGDAEYPTGK	8.45793e-05
BSDC1	BSDC1	sp|Q9NW68-4|BSDC1_HUMAN	6.37146e-05	1	MGTPSGTAEPYDGTK	5.69975e-06
BSDC1	BSDC1	sp|Q9NW68|BSDC1_HUMAN;sp|Q9NW68-2|BSDC1_HUMAN;sp|Q9NW68-3|BSDC1_HUMAN;sp|Q9NW68-5|BSDC1_HUMAN;sp|Q9NW68-7|BSDC1_HUMAN;sp|Q9NW68-8|BSDC1_HUMAN;sp|Q9NW68-9|BSDC1_HUMAN	6.37146e-05	16;15;13;15;14;10;3	DLTEFTQVVQHDTACTIAATASVVK	6.14443e-16
BSG	BSG	sp|P35613-3|BASI_HUMAN	6.37146e-05	1	GTANIQLHGPPR	1.81316e-11
BSG	BSG	sp|P35613|BASI_HUMAN;sp|P35613-2|BASI_HUMAN;sp|P35613-4|BASI_HUMAN	6.37146e-05	18;16;3	GGVVLKEDALPGQK	6.30512e-16
BTF3	BTF3	sp|P20290-2|BTF3_HUMAN	6.37146e-05	4	MKETIMNQEK	9.03039e-16
BTF3	BTF3	sp|P20290|BTF3_HUMAN	6.37146e-05	10	GGCPGGEATLSQPPPR	6.30512e-16
BUB3	BUB3	sp|O43684-2|BUB3_HUMAN	6.37146e-05	1	IRQVTDAETKPKST	2.67062e-09
BUB3	BUB3	sp|O43684|BUB3_HUMAN	6.37146e-05	2	IRQVTDAETKPKSPCT	9.60325e-08
C11orf49	C11orf49	sp|Q9H6J7-2|CK049_HUMAN	6.37146e-05	1	LAQVPGLVNSVTASPEASCLPSRTPPR	5.30948e-06
C11orf49	C11orf49	sp|Q9H6J7|CK049_HUMAN;sp|Q9H6J7-3|CK049_HUMAN	6.37146e-05	3;0	LLAQVPGLVNSVTASPEASCLPSRTPPR	8.77066e-11
C14orf49	C14orf49	sp|Q6ZMZ3-2|SYNE3_HUMAN;sp|Q6ZMZ3-3|SYNE3_HUMAN	0.00692101	1;0	EEEGSHEDFSQLLR	0.00323854
C14orf49	C14orf49	sp|Q6ZMZ3|SYNE3_HUMAN	6.37146e-05	1	ANLLQEEEGSHEDFSQLLR	6.80735e-12
C15orf39	C15orf39	sp|Q6ZRI6-2|CO039_HUMAN	6.37146e-05	1	QLGEHGAAPVATGAV	5.21828e-10
C15orf39	C15orf39	sp|Q6ZRI6|CO039_HUMAN;sp|Q6ZRI6-3|CO039_HUMAN	6.37146e-05	2;2	KPPTPGPEKAEAAAGEESCGASPTPATSASPPGPTLK	7.54672e-08
C17orf56	C17orf56	sp|Q96N21-2|AP4AT_HUMAN	6.37146e-05	5	AAEVVASAMRPGPESPSTR	2.13801e-12
C17orf56	C17orf56	sp|Q96N21|AP4AT_HUMAN	6.37146e-05	3	NSAFIQEAAAFAGPPDPLHGNSLYQK	6.30512e-16
C18orf25	C18orf25	sp|Q96B23-2|CR025_HUMAN	6.37146e-05	1	TITAEIPGHLDPGFLASDK	6.30512e-16
C18orf25	C18orf25	sp|Q96B23|CR025_HUMAN	6.37146e-05	1	TSGLLEELNAEAGHLDPGFLASDK	6.30512e-16
C1orf131	C1orf131	sp|Q8NDD1-3|CA131_HUMAN	6.37146e-05	1	ANPSVLERDVDTQEFNLEK	1.99805e-08
C1orf131	C1orf131	sp|Q8NDD1|CA131_HUMAN;sp|Q8NDD1-2|CA131_HUMAN;sp|Q8NDD1-4|CA131_HUMAN	6.37146e-05	2;2;0	QANPSVLERDVDTQEFNLEK	7.35318e-07
C2CD2	C2CD2	sp|Q9Y426-3|CU025_HUMAN	6.37146e-05	1	DHDAALMQGYTASVDSTHQEDAPSHPER	3.48999e-09
C2CD2	C2CD2	sp|Q9Y426|CU025_HUMAN;sp|Q9Y426-2|CU025_HUMAN	6.37146e-05	1;1	TSLSQDHDAALMQGYTASVDSTHQEDAPSHPER	6.30512e-16
C2orf43	C2orf43	sp|Q9H6V9-2|CB043_HUMAN	0.00314869	1	KSLGNPGFSAFYVPFAK	0.00143722
C2orf43	C2orf43	sp|Q9H6V9|CB043_HUMAN	0.000125636	1	LLIFIIPGNPGFSAFYVPFAK	8.43335e-05
C3orf38	C3orf38	sp|Q5JPI3-2|CC038_HUMAN	0.000250094	1	SGLSFSEMEGCR	0.00010106
C3orf38	C3orf38	sp|Q5JPI3|CC038_HUMAN	6.37146e-05	1	MEMSGLSFSEMEGCR	1.07087e-07
C5orf25	C5orf25	sp|Q8NDZ2-3|CE025_HUMAN	6.37146e-05	1	MEDFIVISDDSGSESSGGARPGR	8.62262e-11
C5orf25	C5orf25	sp|Q8NDZ2|CE025_HUMAN;sp|Q8NDZ2-2|CE025_HUMAN;sp|Q8NDZ2-4|CE025_HUMAN	6.37146e-05	8;3;0	ALSCPSQTMQCQLPALTHPPQEVPCPR	2.46518e-14
C5orf42	C5orf42	sp|Q9H799-3|CE042_HUMAN	0.00212314	1	AGITEVK	0.000917799
C5orf42	C5orf42	sp|Q9H799|CE042_HUMAN;sp|Q9H799-2|CE042_HUMAN;sp|Q9H799-4|CE042_HUMAN	6.37146e-05	2;2;2	KATQSPVTFQK	2.63606e-12
C5orf45	C5orf45	sp|Q6NTE8-2|CE045_HUMAN	0.000550223	2	AYGEGSGADCRR	0.000235227
C5orf45	C5orf45	sp|Q6NTE8|CE045_HUMAN	6.37146e-05	3	ATHPVTSGSERPCGK	1.56076e-06
C9orf9	C9orf9	sp|Q96E40-2|CI009_HUMAN	0.000125636	1	KVLQHGTT	7.8371e-05
C9orf9	C9orf9	sp|Q96E40|CI009_HUMAN	6.37146e-05	3	VLQHVSEPQAHQESTR	2.78065e-07
CABYR	CABYR	sp|O75952-3|CABYR_HUMAN;sp|O75952-4|CABYR_HUMAN;sp|O75952-5|CABYR_HUMAN	6.37146e-05	6;0;6	TSAPPFILVGSNVQEAQGWKPLPGHAVVSQSDVLR	7.18847e-08
CABYR	CABYR	sp|O75952|CABYR_HUMAN;sp|O75952-2|CABYR_HUMAN;sp|O75952-6|CABYR_HUMAN	6.37146e-05	6;6;6	EVPSSEAAEDVMVAAPLVCSGK	2.59053e-09
CADPS	CADPS	sp|Q9ULU8-3|CAPS1_HUMAN;sp|Q9ULU8-2|CAPS1_HUMAN	6.37146e-05	1;1	ESWEPVNNGSGTSEDLFWK	1.74744e-08
CADPS	CADPS	sp|Q9ULU8-4|CAPS1_HUMAN;sp|Q9ULU8-5|CAPS1_HUMAN	6.37146e-05	1;0	LCSMEMGQEFAK	3.69239e-06
CADPS2	CADPS2	sp|Q86UW7-2|CAPS2_HUMAN	6.37146e-05	1	LCALDGGQEFGSQWQQYHSK	1.78239e-05
CADPS2	CADPS2	sp|Q86UW7|CAPS2_HUMAN	0.000666465	1	KLEEILHLAELCIEVLQQNEEHHAEGR	0.000347119
CALU	CALU	sp|O43852-4|CALU_HUMAN;sp|O43852-2|CALU_HUMAN	6.37146e-05	8;8	IDADKDGFVTEGELK	6.30512e-16
CALU	CALU	sp|O43852|CALU_HUMAN;sp|O43852-3|CALU_HUMAN	6.37146e-05	17;17	GHDLNEDGLVSWEEYK	6.30512e-16
CAMK2A	CAMK2A	sp|Q9UQM7-2|KCC2A_HUMAN	6.37146e-05	2	SSSSVQLMESSESTNTTIEDEDTKVR	1.57665e-11
CAMK2A	CAMK2A	sp|Q9UQM7|KCC2A_HUMAN	6.37146e-05	3	ESSESTNTTIEDEDTK	5.3566e-09
CAMK2B	CAMK2B	sp|Q13554-8|KCC2B_HUMAN	0.00281129	1	GAILTTMLATRNFSAK	0.00123916
CAMK2B	CAMK2B	sp|Q13554|KCC2B_HUMAN;sp|Q13554-7|KCC2B_HUMAN	6.37146e-05	6;0	RGSGTPEAEGPSPVGPPPCPSPTIPGPLPTPSR	1.67604e-11
CAMK2D	CAMK2D	sp|Q13557-12|KCC2D_HUMAN	0.000606281	2	SGSPTVPIN	0.000304284
CAMK2D	CAMK2D	sp|Q13557-4|KCC2D_HUMAN;sp|Q13557-5|KCC2D_HUMAN	0.00608042	1;1	ENIPTPALESTESSNTTIEDEDVKAR	0.00282688
CAMK2D	CAMK2D	sp|Q13557-6|KCC2D_HUMAN;sp|Q13557-10|KCC2D_HUMAN;sp|Q13557-11|KCC2D_HUMAN;sp|Q13557-3|KCC2D_HUMAN;sp|Q13557-9|KCC2D_HUMAN	6.37146e-05	5;5;0;0;0	KPDGVKEPQTTVIHNPDGNK	1.45252e-07
CAMK2G	CAMK2G	sp|Q13555-4|KCC2G_HUMAN	6.37146e-05	1	NSLVSPAQEPAPLQTAMEPQTTVVHNATDGIKGSTESCNTTTEDEDLKVR	6.33258e-11
CAMK2G	CAMK2G	sp|Q13555-5|KCC2G_HUMAN	6.37146e-05	2	SSSSVHLMEPQTTVVHNATDGIK	1.74713e-10
CAMK2G	CAMK2G	sp|Q13555-7|KCC2G_HUMAN;sp|Q13555-3|KCC2G_HUMAN;sp|Q13555-10|KCC2G_HUMAN	6.37146e-05	3;3;3	KSDGGVKEPQTTVVHNATDGIK	1.28768e-13
CAMK2G	CAMK2G	sp|Q13555-8|KCC2G_HUMAN;sp|Q13555-2|KCC2G_HUMAN	6.37146e-05	2;2	SDGGVKPQSNNKNSLVSPAQEPAPLQTAMEPQTTVVHNATDGIK	8.25575e-14
CAMK2G	CAMK2G	sp|Q13555-9|KCC2G_HUMAN	6.37146e-05	3	NSLEPQTTVVHNATDGIK	6.53784e-11
CAMKK2	CAMKK2	sp|Q96RR4-3|KKCC2_HUMAN;sp|Q96RR4-5|KKCC2_HUMAN	0.000606281	1;1	QGSEDNLQGTDPPPVGEEEVLL	0.000249743
CAMKK2	CAMKK2	sp|Q96RR4-7|KKCC2_HUMAN;sp|Q96RR4-2|KKCC2_HUMAN;sp|Q96RR4-6|KKCC2_HUMAN	6.37146e-05	1;0;0	GLDSMTSTVAAGWLDR	2.01389e-08
CAMKK2	CAMKK2	sp|Q96RR4|KKCC2_HUMAN;sp|Q96RR4-4|KKCC2_HUMAN	0.00746864	1;1	ECESLSELKEAR	0.00357107
CAMSAP2	CAMSAP2	sp|Q08AD1-2|CAMP2_HUMAN	0.00131516	1	NVLDSSSDFPSR	0.000584934
CAMSAP2	CAMSAP2	sp|Q08AD1|CAMP2_HUMAN;sp|Q08AD1-3|CAMP2_HUMAN	0.000125636	1;1	NVLDSSSDFPSSGEGATFTQSHHHLPSR	7.93361e-05
CAMSAP3	CAMSAP3	sp|Q9P1Y5-2|CAMP3_HUMAN	6.37146e-05	1	ASPAAPADGAAPAQPSCPTR	1.06465e-06
CAMSAP3	CAMSAP3	sp|Q9P1Y5|CAMP3_HUMAN	6.37146e-05	2	ASPAAPADGAAPAQPSIR	7.60665e-12
CAP1	CAP1	sp|Q01518-2|CAP1_HUMAN	6.37146e-05	5	GAAPYVQAFDSLLAGPVAEYLK	6.30512e-16
CAP1	CAP1	sp|Q01518|CAP1_HUMAN	6.37146e-05	7	AGAAPYVQAFDSLLAGPVAEYLK	6.30512e-16
CAPZB	CAPZB	sp|P47756-2|CAPZB_HUMAN	6.37146e-05	13	QEALKNDLVEALK	6.30512e-16
CAPZB	CAPZB	sp|P47756|CAPZB_HUMAN	6.37146e-05	3	DIVNGLRSIDAIPDNQK	4.03376e-06
CARD8	CARD8	sp|Q9Y2G2-3|CARD8_HUMAN	6.37146e-05	3	ELPCVSETLCDISHFFQEDDETEAEPLLFR	3.43634e-07
CARD8	CARD8	sp|Q9Y2G2|CARD8_HUMAN;sp|Q9Y2G2-2|CARD8_HUMAN	6.37146e-05	9;0	GVLDDLQDNEVLTENEKELVEQEK	3.0585e-15
CARKD	CARKD	sp|Q8IW45-3|NNRD_HUMAN	6.37146e-05	2	MDSDDSHGSVLR	4.30647e-06
CARKD	CARKD	sp|Q8IW45|NNRD_HUMAN;sp|Q8IW45-4|NNRD_HUMAN;sp|Q8IW45-2|NNRD_HUMAN	6.37146e-05	27;16;27	AYSPELIVHPVLDSPNAVHEVEK	6.30512e-16
CARS	CARS	sp|P49589-2|SYCC_HUMAN	6.37146e-05	1	FDENVSMVCPHMTWR	4.39687e-08
CARS	CARS	sp|P49589-3|SYCC_HUMAN	6.37146e-05	6	SYVQGYSLSQADVDAFR	6.30512e-16
CASC4	CASC4	sp|Q6P4E1-2|CASC4_HUMAN;sp|Q6P4E1-3|CASC4_HUMAN	6.37146e-05	2;0	QNDEERELQMDPADYGK	1.84568e-07
CASC4	CASC4	sp|Q6P4E1|CASC4_HUMAN	6.37146e-05	2	FFDENESPVDPQHGSK	5.51899e-15
CASP8	CASP8	sp|Q14790-4|CASP8_HUMAN;sp|Q14790-2|CASP8_HUMAN;sp|Q14790-8|CASP8_HUMAN	6.37146e-05	2;2;2	IINDYEEFSKGEELCGVMTISDSPR	6.30512e-16
CASP8	CASP8	sp|Q14790-6|CASP8_HUMAN	6.37146e-05	1	IINDYEEFSKDFGQSLPNEK	5.96211e-06
CASP8	CASP8	sp|Q14790-9|CASP8_HUMAN;sp|Q14790-3|CASP8_HUMAN;sp|Q14790-7|CASP8_HUMAN;sp|Q14790|CASP8_HUMAN	6.37146e-05	4;0;2;2	SSSLEGSPDEFSNGEELCGVMTISDSPREQDSESQTLDK	6.30512e-16
CAST	CAST	sp|P20810-3|ICAL_HUMAN	6.37146e-05	1	MISAGGESVAGITAISGKPGDK	2.06809e-05
CAST	CAST	sp|P20810-6|ICAL_HUMAN;sp|P20810-4|ICAL_HUMAN;sp|P20810-7|ICAL_HUMAN;sp|P20810|ICAL_HUMAN	6.37146e-05	6;6;6;6	EGITGPPADSSKPIGPDDAIDALSSDFTCGSPTAAGK	4.99578e-17
CAV1	CAV1	sp|Q03135-2|CAV1_HUMAN	6.37146e-05	3	ADELSEKQVYDAHTK	1.34392e-14
CAV1	CAV1	sp|Q03135|CAV1_HUMAN	6.37146e-05	11	YVDSEGHLYTVPIR	6.30512e-16
CAV2	CAV2	sp|P51636-2|CAV2_HUMAN	6.37146e-05	1	MDDDSYSHHSGLEYADPEK	9.39251e-08
CAV2	CAV2	sp|P51636|CAV2_HUMAN;sp|P51636-3|CAV2_HUMAN	6.37146e-05	3;3	ADVQLFMDDDSYSHHSGLEYADPEK	6.30512e-16
CBFA2T2	CBFA2T2	sp|O43439-2|MTG8R_HUMAN;sp|O43439-3|MTG8R_HUMAN	0.000125636	1;1	PGSPVEVK	7.20539e-05
CBFA2T2	CBFA2T2	sp|O43439|MTG8R_HUMAN;sp|O43439-4|MTG8R_HUMAN	6.37146e-05	2;2	RVPAMPGSPVEVK	1.53209e-06
CBFA2T3	CBFA2T3	sp|O75081-2|MTG16_HUMAN	6.37146e-05	2	PDSPAEVKTQPR	8.26295e-08
CBFA2T3	CBFA2T3	sp|O75081|MTG16_HUMAN;sp|O75081-4|MTG16_HUMAN;sp|O75081-5|MTG16_HUMAN	6.37146e-05	4;1;1	STPPSMPPPPPAASQGATRPPSFTPHTHR	3.66798e-13
CBFB	CBFB	sp|Q13951-2|PEBB_HUMAN	6.37146e-05	6	QQDPSPGSNLGGGDDLK	6.30512e-16
CBFB	CBFB	sp|Q13951|PEBB_HUMAN	6.37146e-05	3	VSQLLAVTGK	7.88846e-08
CC2D1A	CC2D1A	sp|Q6P1N0-2|C2D1A_HUMAN	6.37146e-05	1	WLVIDPVPAAVPTVAGPK	1.37673e-05
CC2D1A	CC2D1A	sp|Q6P1N0|C2D1A_HUMAN	6.37146e-05	1	WLVIDPVPAAVPTQVAGPK	1.15422e-12
CC2D1B	CC2D1B	sp|Q5T0F9-2|C2D1B_HUMAN;sp|Q5T0F9-3|C2D1B_HUMAN;sp|Q5T0F9-4|C2D1B_HUMAN;sp|Q5T0F9-5|C2D1B_HUMAN	6.37146e-05	1;1;0;0	LASAEDSAPADKDEDEGEPPAQAPVAK	6.30512e-16
CC2D1B	CC2D1B	sp|Q5T0F9|C2D1B_HUMAN	6.37146e-05	1	LASAEDSAPADKDEDEPPGHLQGEPPAQAPVAK	6.30512e-16
CCDC43	CCDC43	sp|Q96MW1-2|CCD43_HUMAN	0.000125636	1	AALLAQYADVTDEEDSVPK	6.70785e-05
CCDC43	CCDC43	sp|Q96MW1|CCD43_HUMAN	6.37146e-05	11	AALLAQYADVTDEEDEADEKDDSGATTMNIGSDK	6.30512e-16
CCDC50	CCDC50	sp|Q8IVM0-2|CCD50_HUMAN	6.37146e-05	6	TPPFSESEEQLHLHDAGMKPR	4.18168e-10
CCDC50	CCDC50	sp|Q8IVM0|CCD50_HUMAN	6.37146e-05	1	AYADSYYYEDGGMKPR	6.30512e-16
CCDC77	CCDC77	sp|Q9BR77-2|CCD77_HUMAN	6.37146e-05	2	ADSLESTPLPSPEDRLAK	4.40244e-05
CCDC77	CCDC77	sp|Q9BR77|CCD77_HUMAN	6.37146e-05	2	GMADSLESTPLPSPEDR	1.11767e-11
CCDC88B	CCDC88B	sp|A6NC98-5|CC88B_HUMAN	0.000550223	2	SLGDPPAEGGWQELAR	0.000189207
CCDC88B	CCDC88B	sp|A6NC98|CC88B_HUMAN;sp|A6NC98-2|CC88B_HUMAN;sp|A6NC98-3|CC88B_HUMAN;sp|A6NC98-4|CC88B_HUMAN;sp|A6NC98-6|CC88B_HUMAN	6.37146e-05	60;45;29;60;12	EAVEAAGQELESASQER	6.30512e-16
CCL14	CCL14	sp|Q16627-2|CCL14_HUMAN	6.37146e-05	1	LVGGPYHPSECCFTYTTYK	5.41294e-08
CCL14	CCL14	sp|Q16627|CCL14_HUMAN	0.000550223	1	GPYHPSECCFTYTTYK	0.000193797
CCM2	CCM2	sp|Q9BSQ5-2|CCM2_HUMAN	6.37146e-05	1	MENEPGIVSPFKR	5.16991e-05
CCM2	CCM2	sp|Q9BSQ5|CCM2_HUMAN	0.000606281	3	GKKPGIVSPFK	0.000299243
CCNT2	CCNT2	sp|O60583-2|CCNT2_HUMAN	0.000373413	2	ETGQEASGDQR	0.000125439
CCNT2	CCNT2	sp|O60583|CCNT2_HUMAN	0.000250094	1	SSGSSSSSSSSVK	9.32555e-05
CCNY	CCNY	sp|Q8ND76-3|CCNY_HUMAN	0.000125636	1	MEFNPSDHPRASTIFLSK	6.47402e-05
CCNY	CCNY	sp|Q8ND76|CCNY_HUMAN;sp|Q8ND76-2|CCNY_HUMAN	6.37146e-05	7;5	ENIDDLNMEFNPSDHPR	6.30512e-16
CCT3	CCT3	sp|P49368-2|TCPG_HUMAN	6.37146e-05	1	IQVQHPAAK	2.66459e-05
CCT3	CCT3	sp|P49368|TCPG_HUMAN	6.37146e-05	10	MLLDPMGGIVMTNDGNAILR	6.30512e-16
CD163	CD163	sp|Q86VB7-3|C163A_HUMAN;sp|Q86VB7-4|C163A_HUMAN	6.37146e-05	1;1	EMNSCLNADDLDLMNSSGGHSEPH	7.48352e-13
CD163	CD163	sp|Q86VB7|C163A_HUMAN;sp|Q86VB7-2|C163A_HUMAN	6.37146e-05	3;0	EAILSHTEKENGNL	2.53801e-05
CD1E	CD1E	sp|P15812-2|CD1E_HUMAN;sp|P15812-12|CD1E_HUMAN;sp|P15812-4|CD1E_HUMAN;sp|P15812-6|CD1E_HUMAN;sp|P15812-7|CD1E_HUMAN;sp|P15812-9|CD1E_HUMAN;sp|P15812-3|CD1E_HUMAN	6.37146e-05	4;4;4;4;4;4;0	KQSPVFLMGANTQDTKNSR	6.81521e-15
CD1E	CD1E	sp|P15812|CD1E_HUMAN;sp|P15812-11|CD1E_HUMAN;sp|P15812-5|CD1E_HUMAN;sp|P15812-8|CD1E_HUMAN	6.37146e-05	2;2;2;2	NILSPHTPSPVFLMGANTQDTKNSR	3.03158e-12
CD247	CD247	sp|P20963-3|CD3Z_HUMAN	0.000492459	1	GRDPEMGGKPR	0.000177366
CD247	CD247	sp|P20963|CD3Z_HUMAN	0.000250094	2	GRDPEMGGKPQR	9.03108e-05
CD3EAP	CD3EAP	sp|O15446-2|RPA34_HUMAN	6.37146e-05	1	MEEPQAGGEDAAR	7.68808e-06
CD3EAP	CD3EAP	sp|O15446|RPA34_HUMAN	6.37146e-05	1	MEEPQAGDAAR	1.25346e-06
CD46	CD46	sp|P15529-14|MCP_HUMAN;sp|P15529-11|MCP_HUMAN;sp|P15529-10|MCP_HUMAN;sp|P15529-12|MCP_HUMAN;sp|P15529-13|MCP_HUMAN;sp|P15529-15|MCP_HUMAN;sp|P15529|MCP_HUMAN	6.37146e-05	3;3;3;3;3;3;3	GTYLTDETHR	2.56193e-06
CD46	CD46	sp|P15529-6|MCP_HUMAN;sp|P15529-3|MCP_HUMAN;sp|P15529-16|MCP_HUMAN;sp|P15529-2|MCP_HUMAN;sp|P15529-4|MCP_HUMAN;sp|P15529-5|MCP_HUMAN;sp|P15529-7|MCP_HUMAN;sp|P15529-8|MCP_HUMAN;sp|P15529-9|MCP_HUMAN	6.37146e-05	10;10;10;10;10;10;10;0;0	ADGGAEYATYQTKSTTPAEQR	6.30512e-16
CD74	CD74	sp|P04233-2|HG2A_HUMAN;sp|P04233-3|HG2A_HUMAN	6.37146e-05	4;0	ESLELEDPSSGLGVTK	6.30512e-16
CD74	CD74	sp|P04233|HG2A_HUMAN	6.37146e-05	1	CQEEVSHIPAVHPGSFRPK	6.77146e-08
CDC25B	CDC25B	sp|P30305-3|MPIP2_HUMAN	6.37146e-05	2	RFQSMPDGFVFK	1.50647e-10
CDC25B	CDC25B	sp|P30305|MPIP2_HUMAN;sp|P30305-2|MPIP2_HUMAN;sp|P30305-4|MPIP2_HUMAN	6.37146e-05	6;6;4	SEAGSGAASSSGEDKENDGFVFK	2.814e-08
CDC42	CDC42	sp|P60953-1|CDC42_HUMAN	6.37146e-05	2	YVECSALTQR	8.35416e-07
CDC42	CDC42	sp|P60953|CDC42_HUMAN	6.37146e-05	9	GLKNVFDEAILAALEPPEPK	6.30512e-16
CDC42BPA	CDC42BPA	sp|Q5VT25-2|MRCKA_HUMAN;sp|Q5VT25-4|MRCKA_HUMAN;sp|Q5VT25|MRCKA_HUMAN	6.37146e-05	4;0;1	STSPSTSSEAEPVKTVDSTPLSVHTPTLR	3.21346e-15
CDC42BPA	CDC42BPA	sp|Q5VT25-3|MRCKA_HUMAN	6.37146e-05	2	EDLNKLEVHTEALAAEASK	5.52144e-14
CDK12	CDK12	sp|Q9NYV4-2|CDK12_HUMAN;sp|Q9NYV4-3|CDK12_HUMAN	6.37146e-05	3;0	NSGPQGPRRTPTMPQEEAAEK	2.02744e-13
CDK12	CDK12	sp|Q9NYV4|CDK12_HUMAN	6.37146e-05	3	RTPTMPQEEAAACPPHILPPEK	3.14291e-15
CDK13	CDK13	sp|Q14004-2|CDK13_HUMAN	6.37146e-05	2	SQGSSNVAPGEKQTDPSTPQQESSKPLGGIQPSSQTIQPK	7.30379e-08
CDK13	CDK13	sp|Q14004|CDK13_HUMAN	6.37146e-05	6	VNSETQQQLNK	6.73356e-13
CDK18	CDK18	sp|Q07002-3|CDK18_HUMAN	0.000312305	1	RFSMEVR	0.000104157
CDK18	CDK18	sp|Q07002|CDK18_HUMAN;sp|Q07002-2|CDK18_HUMAN	6.37146e-05	2;2	RFSMEDVSK	2.95365e-13
CDK9	CDK9	sp|P50750-2|CDK9_HUMAN	6.37146e-05	3	LPAPPIGAAASSGGGGGGGSGGGGGGASAAPAPPGLSGTTSPR	6.30512e-16
CDK9	CDK9	sp|P50750|CDK9_HUMAN	6.37146e-05	2	AKQYDSVECPFCDEVSKYEK	5.77305e-13
CDKAL1	CDKAL1	sp|Q5VV42-2|CDKAL_HUMAN	0.00195672	1	MEQVPAQVIGER	0.000840074
CDKAL1	CDKAL1	sp|Q5VV42|CDKAL_HUMAN;sp|Q5VV42-3|CDKAL_HUMAN	6.37146e-05	13;5	PSASCDTLLDDIEDIVSQEDSKPQDR	1.9505e-19
CDKN2A	CDKN2A	sp|P42771|CD2A1_HUMAN;sp|P42771-2|CD2A1_HUMAN;sp|P42771-4|CD2A1_HUMAN;sp|P42771-3|CD2A1_HUMAN	6.37146e-05	11;6;9;4	DAWGRLPVDLAEELGHR	6.30512e-16
CDKN2A	CDKN2A	sp|Q8N726|CD2A2_HUMAN	6.37146e-05	7	CPGGLPGHAGGAAPGR	3.32477e-15
CDV3	CDV3	sp|Q9UKY7-2|CDV3_HUMAN	0.00768661	1	SRNRYLK	0.00375656
CDV3	CDV3	sp|Q9UKY7-3|CDV3_HUMAN	6.37146e-05	4	MQISSEKEEDDNEK	6.30512e-16
CDV3	CDV3	sp|Q9UKY7|CDV3_HUMAN	6.37146e-05	8	LQLDNQYAVLENQK	6.30512e-16
CECR2	CECR2	sp|Q9BXF3-2|CECR2_HUMAN	6.37146e-05	1	LLSEDFLPEICNMIAQKETPVLTR	3.08181e-06
CECR2	CECR2	sp|Q9BXF3|CECR2_HUMAN;sp|Q9BXF3-3|CECR2_HUMAN	6.37146e-05	24;24	HFPGEDGDTDEEFWIREDEK	1.74731e-13
CELF1	CELF1	sp|Q92879-4|CELF1_HUMAN	6.37146e-05	4	LDFLPEMMVDHCSLNSSPVSK	6.30512e-16
CELF1	CELF1	sp|Q92879|CELF1_HUMAN;sp|Q92879-3|CELF1_HUMAN;sp|Q92879-2|CELF1_HUMAN	6.37146e-05	2;2;2	VLPGMHHPIQMKPADSEKNNAVEDR	4.24037e-14
CENPN	CENPN	sp|Q96H22-2|CENPN_HUMAN	6.37146e-05	1	NTPLLGQELEATGKIYLR	1.47521e-05
CENPN	CENPN	sp|Q96H22|CENPN_HUMAN	6.37146e-05	14	QYNQTFETHNSTTPLQER	7.20731e-14
CENPO	CENPO	sp|Q9BU64-2|CENPO_HUMAN	6.37146e-05	1	AGILASGLGVLAHLER	1.4484e-13
CENPO	CENPO	sp|Q9BU64|CENPO_HUMAN	6.37146e-05	2	MEQANPLRPDGESK	2.9057e-13
CENPV	CENPV	sp|Q7Z7K6-3|CENPV_HUMAN;sp|Q7Z7K6-2|CENPV_HUMAN	6.37146e-05	2;0	SGASAAPAASAAAALAPSATR	6.30512e-16
CENPV	CENPV	sp|Q7Z7K6|CENPV_HUMAN	6.37146e-05	2	SGASGASAAPAASAAAALAPSATR	6.30512e-16
CEP128	CEP128	sp|Q6ZU80-3|CE128_HUMAN	0.00619373	1	CLLNLVQDLDCK	0.00294163
CEP128	CEP128	sp|Q6ZU80|CE128_HUMAN;sp|Q6ZU80-1|CE128_HUMAN	6.37146e-05	40;31	GLDHSSSWQDHSR	6.30512e-16
CEP152	CEP152	sp|O94986-2|CE152_HUMAN;sp|O94986-1|CE152_HUMAN	6.37146e-05	2;2	DLCCGHCFQELEK	9.81947e-12
CEP152	CEP152	sp|O94986|CE152_HUMAN	6.37146e-05	21	IPCCIESKSNSVNTITR	6.30512e-16
CEP170	CEP170	sp|Q5SW79-2|CE170_HUMAN	6.37146e-05	2	SMTSAHGSASALK	7.74958e-11
CEP170	CEP170	sp|Q5SW79|CE170_HUMAN	6.37146e-05	14	SSGSLGHRPSQEMDK	6.30512e-16
CHD1	CHD1	sp|O14646-2|CHD1_HUMAN	6.37146e-05	1	SYGSRSPFEHSVEHK	2.47014e-05
CHD1	CHD1	sp|O14646|CHD1_HUMAN	6.37146e-05	5	SPYGSRSPFEHSVEHK	6.30512e-16
CHTF18	CHTF18	sp|Q8WVB6-2|CTF18_HUMAN	0.000903941	1	EAEEASGSLHVSPPAPR	0.00043197
CHTF18	CHTF18	sp|Q8WVB6|CTF18_HUMAN;sp|Q8WVB6-3|CTF18_HUMAN	6.37146e-05	2;0	QVDADLQPAGSLPHAPR	6.30512e-16
CHTF8	CHTF8	sp|P0CG12|CTF8A_HUMAN	6.37146e-05	21	AAGLLGANSASFSQASGNMGTSPSSMAR	6.30512e-16
CHTF8	CHTF8	sp|P0CG13|CTF8_HUMAN	6.37146e-05	9	YSTGLAGNLLGDLHYTTEGIPVLIVGHHILYGK	3.01407e-09
CIT	CIT	sp|O14578-3|CTRO_HUMAN	6.37146e-05	2	KVPLQYNELK	5.02451e-05
CIT	CIT	sp|O14578-4|CTRO_HUMAN;sp|O14578|CTRO_HUMAN;sp|O14578-2|CTRO_HUMAN	6.37146e-05	52;40;37	NPLDAGAAEPIASR	6.30512e-16
CIZ1	CIZ1	sp|Q9ULV3-2|CIZ1_HUMAN	0.000312305	1	TMPVEDKSDPPEGSEEAAEPR	0.000105898
CIZ1	CIZ1	sp|Q9ULV3|CIZ1_HUMAN;sp|Q9ULV3-4|CIZ1_HUMAN	0.00608042	1;1	ALLLQQLQGLDQFAMPPATYDTAGLTMPTATLGNLR	0.00281373
CLASP1	CLASP1	sp|Q7Z460-3|CLAP1_HUMAN;sp|Q7Z460-2|CLAP1_HUMAN	6.37146e-05	5;4	TSPLTSPTNCSHGGLSPSMLDYDTENLNSEEIYSSLR	6.30512e-16
CLASP1	CLASP1	sp|Q7Z460|CLAP1_HUMAN	6.37146e-05	2	VLSTSTDLEAAVADALKKPVR	6.30512e-16
CLCN3	CLCN3	sp|P51790-2|CLCN3_HUMAN	0.00686577	1	KNILEHLEQLK	0.00321328
CLCN3	CLCN3	sp|P51790|CLCN3_HUMAN	6.37146e-05	2	HMAQTANQDPASIMFN	8.04216e-10
CLEC16A	CLEC16A	sp|Q2KHT3-2|CL16A_HUMAN	0.00108382	2	VDNQAMLHYIR	0.000451425
CLEC16A	CLEC16A	sp|Q2KHT3|CL16A_HUMAN;sp|Q2KHT3-3|CL16A_HUMAN	6.37146e-05	3;3	SAAVETASLSPSLVPAR	6.30512e-16
CLIC5	CLIC5	sp|Q9NZA1-2|CLIC5_HUMAN	6.37146e-05	1	TDSATANGDDRDPEIELFVK	2.71922e-11
CLIC5	CLIC5	sp|Q9NZA1|CLIC5_HUMAN	6.37146e-05	2	GYLLPDEIYSELQEAHPGEPQEDR	1.27104e-10
CLINT1	CLINT1	sp|Q14677-3|EPN4_HUMAN;sp|Q14677-2|EPN4_HUMAN	6.37146e-05	3;3	SQPLQNVSTVLQKPNPLYNQNTDMVQK	6.30512e-16
CLINT1	CLINT1	sp|Q14677|EPN4_HUMAN	6.37146e-05	2	SQNTDMVQKSVSK	6.30512e-16
CLIP1	CLIP1	sp|P30622-1|CLIP1_HUMAN	6.37146e-05	1	VEEESITKGDLETQTK	4.67583e-05
CLIP1	CLIP1	sp|P30622-2|CLIP1_HUMAN	6.37146e-05	2	VEEESITKGDLEVATVSEK	6.30512e-16
CLIP1	CLIP1	sp|P30622|CLIP1_HUMAN	0.00736217	1	SQISEDPENTQTK	0.00350686
CLIP2	CLIP2	sp|Q9UDT6-2|CLIP2_HUMAN	6.37146e-05	1	GDLELTTVAEK	1.59112e-06
CLIP2	CLIP2	sp|Q9UDT6|CLIP2_HUMAN	6.37146e-05	4	VEEESITKGDLETQTQLEHAR	6.09961e-14
CLSTN1	CLSTN1	sp|O94985-2|CSTN1_HUMAN	6.37146e-05	2	DAPLRFAGEICGFK	3.83605e-05
CLSTN1	CLSTN1	sp|O94985|CSTN1_HUMAN	6.37146e-05	1	FAESFEVTVTK	1.19061e-06
CLTA	CLTA	sp|P09496-2|CLCA_HUMAN;sp|P09496-4|CLCA_HUMAN	6.37146e-05	4;0	AAEEAFVNDIDESSPGTEWER	6.30512e-16
CLTA	CLTA	sp|P09496|CLCA_HUMAN;sp|P09496-3|CLCA_HUMAN	0.00360256	1;1	VADEAFYK	0.00168071
CLTB	CLTB	sp|P09497-2|CLCB_HUMAN	6.37146e-05	6	ASEEAFVKESKEETPGTEWEK	6.30512e-16
CLTB	CLTB	sp|P09497|CLCB_HUMAN	6.37146e-05	1	AFYQQPDADIIGYVASEEAFVK	6.00452e-09
CLTC	CLTC	sp|Q00610-2|CLH1_HUMAN	0.000373413	1	KEEEQATETQPIVYGNLSL	0.000114939
CLTC	CLTC	sp|Q00610|CLH1_HUMAN	6.37146e-05	2	KEEEQATETQPIVYGQPQLMLTAGPSVAVPPQAPFGYGYTAPPYGQPQPGFGYSM	4.88674e-06
CMTM5	CMTM5	sp|Q96DZ9-3|CKLF5_HUMAN;sp|Q96DZ9-2|CKLF5_HUMAN;sp|Q96DZ9-4|CKLF5_HUMAN;sp|Q96DZ9|CKLF5_HUMAN	0.00212314	1;1;0;0	INWPCLDFLR	0.000965039
CMTM5	CMTM5	sp|Q96DZ9-5|CKLF5_HUMAN	6.37146e-05	1	GILLETELDFLR	3.08655e-05
CNBP	CNBP	sp|P62633-3|CNBP_HUMAN	0.00160256	1	GGFTSDRDICYR	0.000814302
CNBP	CNBP	sp|P62633-4|CNBP_HUMAN	6.37146e-05	4	DCDLQEDEACYNCGR	6.30512e-16
CNBP	CNBP	sp|P62633-5|CNBP_HUMAN	6.37146e-05	1	DCDLQEDVEACYNCGR	6.30512e-16
CNEP1R1	CNEP1R1	sp|Q8N9A8-2|NEPR1_HUMAN	0.000373413	1	VVSLIPAVVSGNCQDLK	0.00011777
CNEP1R1	CNEP1R1	sp|Q8N9A8|NEPR1_HUMAN;sp|Q8N9A8-3|NEPR1_HUMAN	6.37146e-05	2;2	MNSLEQAEDLKAFER	2.084e-09
CNGB1	CNGB1	sp|Q14028-3|CNGB1_HUMAN	6.37146e-05	1	IGEQEPDSPGICDVQTR	1.53695e-08
CNGB1	CNGB1	sp|Q14028|CNGB1_HUMAN;sp|Q14028-2|CNGB1_HUMAN	6.37146e-05	14;7	AASTASTNSAIINDR	1.06184e-08
CNKSR2	CNKSR2	sp|Q8WXI2-5|CNKR2_HUMAN	6.37146e-05	2	ESTPTYENSLLR	2.08746e-07
CNKSR2	CNKSR2	sp|Q8WXI2|CNKR2_HUMAN;sp|Q8WXI2-2|CNKR2_HUMAN;sp|Q8WXI2-4|CNKR2_HUMAN	0.00131516	1;1;1	LRPISMPVEYNWVGDYEDPNK	0.00059439
CNOT1	CNOT1	sp|A5YKK6-2|CNOT1_HUMAN;sp|A5YKK6-3|CNOT1_HUMAN	6.37146e-05	2;2	LGTSGLNQPTFQQTDLSQVWPEANQHFSK	6.30512e-16
CNOT1	CNOT1	sp|A5YKK6|CNOT1_HUMAN;sp|A5YKK6-4|CNOT1_HUMAN	6.37146e-05	3;3	LGTSGLNQPTFQQSK	6.30512e-16
CNP	CNP	sp|P09543-2|CN37_HUMAN	6.37146e-05	2	SSSGAKDKPELQFPFLQDEDTVATLLECK	1.15749e-13
CNP	CNP	sp|P09543|CN37_HUMAN	6.37146e-05	4	IFFRKMSSSGAK	1.77325e-08
CNPY3	CNPY3	sp|Q9BT09-2|CNPY3_HUMAN	0.00113888	1	LPSKCEGTCG	0.00046466
CNPY3	CNPY3	sp|Q9BT09|CNPY3_HUMAN	6.37146e-05	33	ELGGLEGDPSPEEDEGIQK	6.30512e-16
CNTNAP2	CNTNAP2	sp|Q9UHC6-2|CNTP2_HUMAN	6.37146e-05	1	SSATDPWHLDHLDSASADFPYNPGQGQAIR	4.48885e-08
CNTNAP2	CNTNAP2	sp|Q9UHC6|CNTP2_HUMAN	6.37146e-05	39	MSQIDISSGSGLNDGQWHEVR	6.30512e-16
COL14A1	COL14A1	sp|Q05707-2|COEA1_HUMAN	0.00246595	1	DLIPYNDYQH	0.00116623
COL14A1	COL14A1	sp|Q05707|COEA1_HUMAN;sp|Q05707-3|COEA1_HUMAN	6.37146e-05	1;1	APHPDQPEFTPVQDELEAMELWGPGV	2.37745e-08
COL6A2	COL6A2	sp|P12110-2|CO6A2_HUMAN	6.37146e-05	3	TEEGPDATFPR	1.92364e-07
COL6A2	COL6A2	sp|P12110|CO6A2_HUMAN;sp|P12110-3|CO6A2_HUMAN	6.37146e-05	16;0	KQNVVPTVLALGSDVDMDVLTTLSLGDR	9.19762e-14
COMT	COMT	sp|P21964-2|COMT_HUMAN	6.37146e-05	3	GDTKEQRIL	3.21286e-05
COMT	COMT	sp|P21964|COMT_HUMAN	6.37146e-05	1	FILQPIHNLLMGDTKE	2.99388e-06
COPA	COPA	sp|P53621-2|COPA_HUMAN	6.37146e-05	1	HEHSCPLPLTAIVICNR	3.21504e-09
COPA	COPA	sp|P53621|COPA_HUMAN	6.37146e-05	2	HAIVICNR	4.15908e-13
COPS2	COPS2	sp|P61201-2|CSN2_HUMAN	6.37146e-05	2	QNSDFLCQMDLLQEFYETTLEALK	1.64341e-13
COPS2	COPS2	sp|P61201|CSN2_HUMAN	6.37146e-05	3	QMDLLQEFYETTLEALK	6.30512e-16
COPS7B	COPS7B	sp|Q9H9Q2-3|CSN7B_HUMAN	0.00558049	1	RWSSSWLNGSVPLTLSR	0.00259081
COPS7B	COPS7B	sp|Q9H9Q2|CSN7B_HUMAN;sp|Q9H9Q2-2|CSN7B_HUMAN	6.37146e-05	10;10	ATASSSAQEMEQQLAER	6.30512e-16
CORO6	CORO6	sp|Q6QEF8-4|CORO6_HUMAN;sp|Q6QEF8-3|CORO6_HUMAN	6.37146e-05	1;1	SQSASDAPLSQHTLETLLEEIK	6.9311e-14
CORO6	CORO6	sp|Q6QEF8-5|CORO6_HUMAN;sp|Q6QEF8-2|CORO6_HUMAN;sp|Q6QEF8|CORO6_HUMAN	6.37146e-05	7;0;6	NITEPIITLEGHSK	6.31619e-07
CPS1	CPS1	sp|P31327-2|CPSM_HUMAN	6.37146e-05	3	KEENVKTVLMNPNIASVQTNEVGLKQADTVY	7.50947e-08
CPS1	CPS1	sp|P31327|CPSM_HUMAN	6.37146e-05	120	GQILTMANPIIGNGGAPDTTALDELGLSKYLESNGIK	8.39681e-20
CPSF4	CPSF4	sp|O95639-2|CPSF4_HUMAN	0.00314869	1	QRTPQVIGVMQSQNSSAGNR	0.00141575
CPSF4	CPSF4	sp|O95639|CPSF4_HUMAN	6.37146e-05	2	SSSLIQLTSQNSSPNQQR	6.30512e-16
CPSF4	CPSF4;CPSF4L	sp|O95639-3|CPSF4_HUMAN;sp|A6NMK7|CPS4L_HUMAN	6.37146e-05	2;0	FELPMGTTEQPPLPQQTQPPAKR	2.88444e-09
CPSF7	CPSF7	sp|Q8N684-3|CPSF7_HUMAN	0.00608042	1	GRPESAGGGSR	0.00287209
CPSF7	CPSF7	sp|Q8N684|CPSF7_HUMAN;sp|Q8N684-2|CPSF7_HUMAN	6.37146e-05	1;1	SEGVDLIDIYADEEFNQDPEFNNTDQIDLYDDVLTATSQPSDDR	4.52416e-05
CPT1B	CPT1B	sp|Q92523-2|CPT1B_HUMAN	6.37146e-05	1	TSPDAFVQIALQLAHFRG	2.85112e-06
CPT1B	CPT1B	sp|Q92523|CPT1B_HUMAN;sp|Q92523-3|CPT1B_HUMAN	6.37146e-05	9;9	SCTSESTAFVQAMMEGSHTK	3.41537e-12
CPZ	CPZ	sp|Q66K79-2|CBPZ_HUMAN;sp|Q66K79-3|CBPZ_HUMAN	0.000492459	1;0	NPAATCVDLQLR	0.000178324
CPZ	CPZ	sp|Q66K79|CBPZ_HUMAN	6.37146e-05	1	NPAGECHRPPAADSATCVDLQLR	2.7337e-07
CR2	CR2	sp|P20023-3|CR2_HUMAN;sp|P20023-4|CR2_HUMAN	0.000606281	1;1	GCQSPPGLHHGR	0.000277602
CR2	CR2	sp|P20023|CR2_HUMAN;sp|P20023-2|CR2_HUMAN	0.00281129	1;1	ETCQHVR	0.00125809
CRB3	CRB3	sp|Q9BUF7-2|CRUM3_HUMAN	6.37146e-05	1	QTEGTYRPSSEEQFSHAAEAR	9.9877e-12
CRB3	CRB3	sp|Q9BUF7|CRUM3_HUMAN	6.37146e-05	4	QTEGTYRPSSEEQVGAR	4.19476e-09
CRBN	CRBN	sp|Q96SW2-2|CRBN_HUMAN	0.000432419	2	AGEGDQQDAAHNMGNHLPLLPESEEEDEMEVEDQDSKEAK	0.000132343
CRBN	CRBN	sp|Q96SW2|CRBN_HUMAN	6.37146e-05	2	AGEGDQQDAAHNMGNHLPLLPAESEEEDEMEVEDQDSK	6.30512e-16
CREM	CREM	sp|Q03060-11|CREM_HUMAN;sp|Q03060-9|CREM_HUMAN	6.37146e-05	1;1	AVTGDDTAATGDMPTYQIR	5.36579e-06
CREM	CREM	sp|Q03060-22|CREM_HUMAN;sp|Q03060-13|CREM_HUMAN;sp|Q03060-12|CREM_HUMAN;sp|Q03060-10|CREM_HUMAN;sp|Q03060-14|CREM_HUMAN;sp|Q03060-15|CREM_HUMAN;sp|Q03060-16|CREM_HUMAN;sp|Q03060-17|CREM_HUMAN;sp|Q03060-19|CREM_HUMAN;sp|Q03060-1|CREM_HUMAN;sp|Q03060-20|CREM_HUMAN;sp|Q03060-2|CREM_HUMAN;sp|Q03060-7|CREM_HUMAN;sp|Q03060|CREM_HUMAN	6.37146e-05	2;2;2;0;1;0;0;0;0;0;0;0;1;0	RPIEEDYSSGDVEEK	2.02478e-06
CRK	CRK	sp|P46108-2|CRK_HUMAN	6.37146e-05	2	KYRPASASVSALIGGR	3.85539e-09
CRK	CRK	sp|P46108|CRK_HUMAN	6.37146e-05	17	INVSGQWEGECNGK	6.30512e-16
CRMP1	CRMP1	sp|Q14194-2|DPYL1_HUMAN	6.37146e-05	5	SAGRPDAVGLPGPGGSEDTASDVSEPSGSAVSSPGER	8.10134e-15
CRMP1	CRMP1	sp|Q14194|DPYL1_HUMAN	6.37146e-05	3	SIPHITSDRLLIK	8.28014e-07
CRTC1	CRTC1	sp|Q6UUV9-2|CRTC1_HUMAN	0.000843984	1	GQYYGGSLPNVNQIGSGTMDLPFQPSGFLGEALAAAPVSLTPFQSSGLDTSR	0.000419535
CRTC1	CRTC1	sp|Q6UUV9|CRTC1_HUMAN;sp|Q6UUV9-3|CRTC1_HUMAN	6.37146e-05	1;1	GQYYGGSLPNVNQIGSGTMDLPFQTPFQSSGLDTSR	6.30512e-16
CRTC3	CRTC3	sp|Q6UUV7-3|CRTC3_HUMAN	6.37146e-05	1	ELQDSFHLRPSPYSNCGSLPNTILPDSSTSLFK	1.70504e-09
CRTC3	CRTC3	sp|Q6UUV7|CRTC3_HUMAN	6.37146e-05	2	ELQDSFHLRPSPYSNCGSLPNTILPEDSSTSLFK	5.18913e-09
CRYBA1	CRYBA1	sp|P05813-2|CRBA1_HUMAN	6.37146e-05	1	AQTNPTPGSLGPWK	1.57602e-10
CRYBA1	CRYBA1	sp|P05813|CRBA1_HUMAN	6.37146e-05	1	METQAEQQELETLPTTK	6.30512e-16
CSDA	CSDA	sp|P16989-2|DBPA_HUMAN	6.37146e-05	3	NAGEIGEMKDGVPEGAQLQGPVHR	6.30512e-16
CSDA	CSDA	sp|P16989|DBPA_HUMAN;sp|P16989-3|DBPA_HUMAN	6.37146e-05	8;8	IQAGEIGEMKDGVPEGAQLQGPVHR	6.30512e-16
CSDE1	CSDE1	sp|O75534-2|CSDE1_HUMAN	6.37146e-05	3	MNGQEVFYLTYTPEDVEGNVQLETGDKINFVIDNNK	6.30512e-16
CSDE1	CSDE1	sp|O75534|CSDE1_HUMAN	6.37146e-05	3	SPAAPGQSPTGSVCYER	6.30512e-16
CSN1S1	CSN1S1	sp|P47710-2|CASA1_HUMAN;sp|P47710|CASA1_HUMAN	6.37146e-05	9;7	NESTQNCVVAEPEKMESSISSSSEEMSLSK	8.40402e-17
CSN1S1	CSN1S1	sp|P47710-3|CASA1_HUMAN	6.37146e-05	5	EKQTDEIKNCVVAEPEK	3.16502e-11
CSNK1D	CSNK1D	sp|P48730-2|KC1D_HUMAN	6.37146e-05	1	MSTSQNSIPFEHHGK	5.00288e-11
CSNK1D	CSNK1D	sp|P48730|KC1D_HUMAN	6.37146e-05	2	VASSGLQSVVHR	9.63023e-10
CSNK1G3	CSNK1G3	sp|Q9Y6M4-3|KC1G3_HUMAN	6.37146e-05	1	NQVVSSTNGELNTDDPTAGR	7.43825e-15
CSNK1G3	CSNK1G3	sp|Q9Y6M4|KC1G3_HUMAN	0.000125636	1	SNAPITAPTEVEVMDETK	5.52866e-05
CSPG5	CSPG5	sp|O95196-2|CSPG5_HUMAN;sp|O95196-3|CSPG5_HUMAN	6.37146e-05	1;1	TPSELHNDNFSLSTIAEGSHPNDDPSAPHK	1.63947e-06
CSPG5	CSPG5	sp|O95196|CSPG5_HUMAN	6.37146e-05	2	TPSELHNDNFSLSTIAEGSHPNVR	7.84367e-08
CTBP1	CTBP1	sp|Q13363-2|CTBP1_HUMAN	6.37146e-05	2	SGVRPPIMNGPLHPRPLVALLDGR	8.99936e-09
CTBP1	CTBP1	sp|Q13363|CTBP1_HUMAN	0.000843984	1	GSSHLLNK	0.000403054
CTDP1	CTDP1	sp|Q9Y5B0-4|CTDP1_HUMAN;sp|Q9Y5B0-2|CTDP1_HUMAN	6.37146e-05	2;2	RRSPSPGSQGPAGSGR	1.16251e-05
CTDP1	CTDP1	sp|Q9Y5B0|CTDP1_HUMAN;sp|Q9Y5B0-3|CTDP1_HUMAN	6.37146e-05	14;14	EDLESMDKEVDDILGEGSDDSDSEK	2.06311e-11
CTIF	CTIF	sp|O43310-2|CTIF_HUMAN	6.37146e-05	1	VPDEVAVETTTPQQNK	4.64556e-12
CTIF	CTIF	sp|O43310|CTIF_HUMAN	6.37146e-05	1	EKDEVAVETTTPQQNK	5.01843e-08
CTNNA2	CTNNA2	sp|P26232-2|CTNA2_HUMAN;sp|P26232-3|CTNA2_HUMAN;sp|P26232-4|CTNA2_HUMAN;sp|P26232-5|CTNA2_HUMAN;sp|P26232|CTNA2_HUMAN	6.37146e-05	30;30;0;29;30	ESQDLKEELVAAVEDVR	2.38424e-12
CTNNA2	CTNNA2	sp|P26232-6|CTNA2_HUMAN	6.37146e-05	1	RPLQSVGK	2.80798e-05
CTNND1	CTNND1	sp|O60716-27|CTND1_HUMAN;sp|O60716-25|CTND1_HUMAN;sp|O60716-26|CTND1_HUMAN;sp|O60716-28|CTND1_HUMAN;sp|O60716-29|CTND1_HUMAN;sp|O60716-30|CTND1_HUMAN;sp|O60716-31|CTND1_HUMAN;sp|O60716-32|CTND1_HUMAN	0.00518433	1;1;1;1;1;1;1;1	IGEEVPSDQYYWAPLAQHER	0.00248894
CTNND1	CTNND1	sp|O60716-3|CTND1_HUMAN;sp|O60716-2|CTND1_HUMAN;sp|O60716-4|CTND1_HUMAN;sp|O60716-5|CTND1_HUMAN;sp|O60716-6|CTND1_HUMAN;sp|O60716-7|CTND1_HUMAN;sp|O60716-8|CTND1_HUMAN;sp|O60716|CTND1_HUMAN;sp|O60716-10|CTND1_HUMAN;sp|O60716-11|CTND1_HUMAN;sp|O60716-12|CTND1_HUMAN;sp|O60716-13|CTND1_HUMAN;sp|O60716-14|CTND1_HUMAN;sp|O60716-15|CTND1_HUMAN;sp|O60716-16|CTND1_HUMAN;sp|O60716-17|CTND1_HUMAN;sp|O60716…	6.37146e-05	48;48;48;48;48;48;48;48;37;37;37;37;37;37;37;32;32;32;32;32;32;32;32;37	MDDSEVESTASILASVKEQEAQFEKLTR	4.57222e-20
CTTN	CTTN	sp|Q14247-3|SRC8_HUMAN;sp|Q14247-2|SRC8_HUMAN	6.37146e-05	1;1	LQLHESQKDYSK	1.32823e-06
CTTN	CTTN	sp|Q14247|SRC8_HUMAN	6.37146e-05	14	QDSAAVGFDYK	3.25691e-15
CUL4B	CUL4B	sp|Q13620-1|CUL4B_HUMAN	6.37146e-05	1	MFPTGFSSPSPSAAAAAQEVR	7.38296e-16
CUL4B	CUL4B	sp|Q13620-3|CUL4B_HUMAN	6.37146e-05	1	MIDPDFADKPK	3.73101e-05
CUL4B	CUL4B	sp|Q13620|CUL4B_HUMAN	6.37146e-05	1	DGGFSSPSPSAAAAAQEVR	6.42444e-08
CYB5A	CYB5A	sp|P00167-2|CYB5_HUMAN	0.00763054	1	LNKPPEP	0.0037246
CYB5A	CYB5A	sp|P00167|CYB5_HUMAN	6.37146e-05	4	IIGELHPDDRPKLNKPPETL	2.98977e-05
CYFIP1	CYFIP1	sp|Q7L576-2|CYFP1_HUMAN	0.000606281	1	LLHAVNTFLR	0.00025472
CYFIP1	CYFIP1	sp|Q7L576|CYFP1_HUMAN;sp|Q7L576-3|CYFP1_HUMAN	6.37146e-05	43;0	MADPQSIQESQNLSMFLANHNK	6.30512e-16
CYP11B1	CYP11B1	sp|P15538-2|C11B1_HUMAN	6.37146e-05	1	VASSDLVLQNYHIPAGVLK	3.63863e-07
CYP11B1	CYP11B1	sp|P15538|C11B1_HUMAN	6.37146e-05	5	LAEAEMLLLLHHVLKHLQVETLTQEDIK	2.04437e-13
DAB2	DAB2	sp|P98082-3|DAB2_HUMAN;sp|P98082-2|DAB2_HUMAN	0.00201183	1;0	ALMILDDQTNKLKSE	0.000847633
DAB2	DAB2	sp|P98082|DAB2_HUMAN	6.37146e-05	1	SGVDQMDLFGDMSTPPDLNSPTESK	5.68483e-09
DAGLB	DAGLB	sp|Q8NCG7-4|DGLB_HUMAN	0.00113888	1	TISGTTKSLPR	0.000503928
DAGLB	DAGLB	sp|Q8NCG7|DGLB_HUMAN;sp|Q8NCG7-2|DGLB_HUMAN;sp|Q8NCG7-3|DGLB_HUMAN	6.37146e-05	6;2;4	MAPYSSAGPSHLDSHDSSQLLNGLK	6.30512e-16
DAZAP2	DAZAP2	sp|Q15038-2|DAZP2_HUMAN	6.37146e-05	2	FGAGATAGNIPVKEDQDHDREQGEEDNGDNNLER	1.3822e-10
DAZAP2	DAZAP2	sp|Q15038|DAZP2_HUMAN	6.37146e-05	3	FGAGATAGNIPPPPPGCPPNAAQLAVMQGANVLVTQR	8.41593e-12
DBN1	DBN1	sp|Q16643-2|DREB_HUMAN	6.37146e-05	1	ALYTYEDGSDDLK	9.04404e-12
DBN1	DBN1	sp|Q16643|DREB_HUMAN	6.37146e-05	8	EESAADWALYTYEDGSDDLKLAASGEGGLQELSGHFENQK	8.08919e-17
DBNL	DBNL	sp|Q9UJU6-3|DBNL_HUMAN	6.37146e-05	2	NRNEQGSTCASLQESAVHPR	7.57134e-11
DBNL	DBNL	sp|Q9UJU6|DBNL_HUMAN	6.37146e-05	4	YQEQGGEASPQR	6.30512e-16
DCAF10	DCAF10	sp|Q5QP82-2|DCA10_HUMAN	0.00113888	2	TTSSSGVSPR	0.000508896
DCAF10	DCAF10	sp|Q5QP82|DCA10_HUMAN	6.37146e-05	2	TTSSSDLTTSSSSSGPR	6.30512e-16
DCAF11	DCAF11	sp|Q8TEB1-2|DCA11_HUMAN	6.37146e-05	2	SEEEEEEDEDVDLAQALLDSEEENDR	8.22701e-12
DCAF11	DCAF11	sp|Q8TEB1|DCA11_HUMAN;sp|Q8TEB1-3|DCA11_HUMAN	6.37146e-05	4;0	LVQGGGAANLQFIQALLDSEEENDR	3.12574e-14
DCD	DCD	sp|P81605-2|DCD_HUMAN	6.37146e-05	1	LGKDAVEDLESVGKGGEER	8.96291e-08
DCD	DCD	sp|P81605|DCD_HUMAN	6.37146e-05	5	GAVHDVKDVLDSVL	3.50865e-07
DCTN2	DCTN2	sp|Q13561-3|DCTN2_HUMAN;sp|Q13561-2|DCTN2_HUMAN	6.37146e-05	2;0	NEPDVYETSDLPEDDQAEFDAELEELTSTSVEHIIVNPNAAYDK	1.91577e-12
DCTN2	DCTN2	sp|Q13561|DCTN2_HUMAN	6.37146e-05	2	NEPDVYETSDLPEDDQAEFDAEELTSTSVEHIIVNPNAAYDKFK	2.79514e-16
DCX	DCX	sp|O43602-3|DCX_HUMAN;sp|O43602-5|DCX_HUMAN	6.37146e-05	2;0	SKSPADSGNDQDANGTSSSQLSTPK	1.52117e-09
DCX	DCX	sp|O43602-4|DCX_HUMAN;sp|O43602-2|DCX_HUMAN;sp|O43602|DCX_HUMAN	6.37146e-05	1;1;1	SPADSANGTSSSQLSTPK	1.9429e-11
DDHD1	DDHD1	sp|Q8NEL9-2|DDHD1_HUMAN;sp|Q8NEL9-3|DDHD1_HUMAN	6.37146e-05	2;2	KPVASPSATTVGTQTLPHSSSGFLDSALELDHR	9.11051e-08
DDHD1	DDHD1	sp|Q8NEL9|DDHD1_HUMAN	6.37146e-05	4	LQESFFNLPQLLFPENVMQNK	5.41718e-13
DDX17	DDX17	sp|Q92841-2|DDX17_HUMAN	0.00348817	1	GLDVEDVKF	0.00160146
DDX17	DDX17	sp|Q92841-3|DDX17_HUMAN	6.37146e-05	2	LMQLVDHRGGGGGGGK	3.58078e-07
DDX17	DDX17	sp|Q92841|DDX17_HUMAN;sp|Q92841-1|DDX17_HUMAN	6.37146e-05	6;0	ESAAPAAAPTAEAPPPSVVTRPEPQALPSPAIR	6.30512e-16
DDX42	DDX42	sp|Q86XP3-2|DDX42_HUMAN	6.37146e-05	1	MAEVEDQAAR	4.38702e-07
DDX42	DDX42	sp|Q86XP3|DDX42_HUMAN	6.37146e-05	13	EEPKLPQQSHSAFGATSSSSGFGK	6.30512e-16
DDX54	DDX54	sp|Q8TDD1-2|DDX54_HUMAN	6.37146e-05	2	GQAGASRPHAPGTPAGR	6.94847e-08
DDX54	DDX54	sp|Q8TDD1|DDX54_HUMAN	6.37146e-05	2	GQGASRPHAPGTPAGR	3.41373e-05
DEK	DEK	sp|P35659-2|DEK_HUMAN	6.37146e-05	1	EESEEEEDEDDEEEEEEEKGK	2.96836e-06
DEK	DEK	sp|P35659|DEK_HUMAN	6.37146e-05	15	EESEEEEDEDDEEEEEEEKEK	2.66022e-17
DENND1A	DENND1A	sp|Q8TEH3-2|DEN1A_HUMAN;sp|Q8TEH3-5|DEN1A_HUMAN	6.37146e-05	1;1	RTSVPSPEQNTIATPATLHILQK	4.90745e-10
DENND1A	DENND1A	sp|Q8TEH3|DEN1A_HUMAN;sp|Q8TEH3-3|DEN1A_HUMAN;sp|Q8TEH3-4|DEN1A_HUMAN	6.37146e-05	2;0;0	RTSVPSPEQPQPYR	4.02966e-07
DENND2D	DENND2D	sp|Q9H6A0-2|DEN2D_HUMAN	6.37146e-05	2	GHGGPPQDNSGEALKEPER	2.56126e-12
DENND2D	DENND2D	sp|Q9H6A0|DEN2D_HUMAN	6.37146e-05	2	AGPPQDNSGEALKEPER	7.26404e-12
DENND4C	DENND4C	sp|Q5VZ89-2|DEN4C_HUMAN	6.37146e-05	4	LESIDNHSSTGGQSDQGYGSKDELIKDDAEIHVPEEQAAR	6.30512e-16
DENND4C	DENND4C	sp|Q5VZ89|DEN4C_HUMAN;sp|Q5VZ89-3|DEN4C_HUMAN;sp|Q5VZ89-4|DEN4C_HUMAN;sp|Q5VZ89-5|DEN4C_HUMAN;sp|Q5VZ89-6|DEN4C_HUMAN	6.37146e-05	36;0;0;36;36	KSSTGSISNVLFSTQDPVEDAVFGEATNLKK	1.34998e-13
DERP6	DERP6	sp|Q8TE02-2|DERP6_HUMAN	0.0070346	1	KCSLVSGHGR	0.00328178
DERP6	DERP6	sp|Q8TE02|DERP6_HUMAN;sp|Q8TE02-4|DERP6_HUMAN;sp|Q8TE02-3|DERP6_HUMAN	6.37146e-05	3;3;0	DSLILPFQFSSEK	1.90174e-10
DFFA	DFFA	sp|O00273-2|DFFA_HUMAN	6.37146e-05	2	QAPELSLSSQDLEVGGNQGH	6.30512e-16
DFFA	DFFA	sp|O00273|DFFA_HUMAN	6.37146e-05	18	QAPELSLSSQDLELVTK	6.30512e-16
DGKZ	DGKZ	sp|Q13574-3|DGKZ_HUMAN	0.000606281	2	GTAAGPPVEER	0.000280735
DGKZ	DGKZ	sp|Q13574|DGKZ_HUMAN;sp|Q13574-2|DGKZ_HUMAN	6.37146e-05	14;0	ASSHLLPADAVYDHALWGLHGYYR	6.30512e-16
DHX30	DHX30	sp|Q7L2E3-2|DHX30_HUMAN;sp|Q7L2E3-3|DHX30_HUMAN	6.37146e-05	6;0	EAAEAESGMAPGGPGEGDGSLVNASR	6.30512e-16
DHX30	DHX30	sp|Q7L2E3|DHX30_HUMAN	6.37146e-05	3	LPPMCVNPTPGGTISR	2.05395e-09
DHX9	DHX9	sp|Q08211-2|DHX9_HUMAN	0.000550223	1	KYPSPFFVFGEK	0.000192845
DHX9	DHX9	sp|Q08211|DHX9_HUMAN	6.37146e-05	176	AIEPPPLDAVIEAEHTLRELDALDANDELTPLGR	2.92547e-23
DIAPH1	DIAPH1	sp|O60610-2|DIAP1_HUMAN	6.37146e-05	2	FLERFTSMRIKK	8.91903e-06
DIAPH1	DIAPH1	sp|O60610|DIAP1_HUMAN	0.000550223	3	LMADELER	0.000232689
DIAPH3	DIAPH3	sp|Q9NSV4-6|DIAP3_HUMAN	0.000125636	1	FEDMNLNEDK	8.57143e-05
DIAPH3	DIAPH3	sp|Q9NSV4|DIAP3_HUMAN;sp|Q9NSV4-1|DIAP3_HUMAN;sp|Q9NSV4-4|DIAP3_HUMAN;sp|Q9NSV4-5|DIAP3_HUMAN;sp|Q9NSV4-7|DIAP3_HUMAN;sp|Q9NSV4-2|DIAP3_HUMAN	6.37146e-05	6;0;4;3;6;0	TLTDDMLDKFASIR	1.64424e-08
DIDO1	DIDO1	sp|Q9BTC0-3|DIDO1_HUMAN	0.000125636	1	TAAPSPSLLYKCMYHLGVGLLDPSR	6.24633e-05
DIDO1	DIDO1	sp|Q9BTC0|DIDO1_HUMAN;sp|Q9BTC0-1|DIDO1_HUMAN;sp|Q9BTC0-2|DIDO1_HUMAN	6.37146e-05	114;44;0	ALEEEEDDRPYDPEEEYDPER	6.30512e-16
DIS3	DIS3	sp|Q9Y2L1-2|RRP44_HUMAN	6.37146e-05	1	LPGSLETYVEQEQGENANDRNDR	6.30512e-16
DIS3	DIS3	sp|Q9Y2L1|RRP44_HUMAN	6.37146e-05	11	ETYVEQEQGENANDR	6.30512e-16
DLG1	DLG1	sp|Q12959-4|DLG1_HUMAN;sp|Q12959-2|DLG1_HUMAN	6.37146e-05	4;4	DQSEQETSDADQHVTSNASDSESSYR	6.30512e-16
DLG1	DLG1	sp|Q12959-5|DLG1_HUMAN;sp|Q12959-3|DLG1_HUMAN;sp|Q12959-6|DLG1_HUMAN;sp|Q12959-7|DLG1_HUMAN;sp|Q12959|DLG1_HUMAN	6.37146e-05	4;3;2;2;3	HVTSNASDSESSYR	9.34018e-14
DLG2	DLG2	sp|Q15700-2|DLG2_HUMAN;sp|Q15700-4|DLG2_HUMAN;sp|Q15700|DLG2_HUMAN	6.37146e-05	8;4;7	NLSQIENVHGYVLQSHISPLK	8.64882e-12
DLG2	DLG2	sp|Q15700-3|DLG2_HUMAN	6.37146e-05	1	GDIPGLGDDGYGTK	9.87755e-06
DLG3	DLG3	sp|Q92796-3|DLG3_HUMAN	6.37146e-05	4	MNSSMSSGSGSLRTSEK	1.47259e-08
DLG3	DLG3	sp|Q92796|DLG3_HUMAN	6.37146e-05	10	LLAVNNTNLQDVR	4.05745e-08
DLGAP1	DLGAP1	sp|O14490-2|DLGP1_HUMAN;sp|O14490-3|DLGP1_HUMAN;sp|O14490-5|DLGP1_HUMAN;sp|O14490-6|DLGP1_HUMAN	6.37146e-05	1;1;1;1	VPQDEWTGYTPR	3.80579e-06
DLGAP1	DLGAP1	sp|O14490|DLGP1_HUMAN;sp|O14490-4|DLGP1_HUMAN;sp|O14490-7|DLGP1_HUMAN	6.37146e-05	7;0;7	KPYLLSPVEHHPADHPYYTQR	4.73784e-09
DMD	DMD	sp|P11532-5|DMD_HUMAN	6.37146e-05	1	MGYLPVQTVLEGDNMETPASSPQLSHDDTHSR	6.30512e-16
DMD	DMD	sp|P11532|DMD_HUMAN;sp|P11532-2|DMD_HUMAN;sp|P11532-3|DMD_HUMAN;sp|P11532-4|DMD_HUMAN	6.37146e-05	232;142;142;231	LLEPLEAEIQQGVNLKEEDFNKDMNEDNEGTVK	1.22999e-19
DMPK	DMPK	sp|Q09013-12|DMPK_HUMAN;sp|Q09013-10|DMPK_HUMAN;sp|Q09013-8|DMPK_HUMAN	6.37146e-05	2;2;2	QLQERMELLQAEGATGP	5.18132e-08
DMPK	DMPK	sp|Q09013-16|DMPK_HUMAN;sp|Q09013-15|DMPK_HUMAN;sp|Q09013-11|DMPK_HUMAN;sp|Q09013-1|DMPK_HUMAN;sp|Q09013-2|DMPK_HUMAN;sp|Q09013-5|DMPK_HUMAN;sp|Q09013-6|DMPK_HUMAN;sp|Q09013-7|DMPK_HUMAN;sp|Q09013|DMPK_HUMAN	6.37146e-05	2;2;1;1;1;1;1;1;1	MELLQAEGATAVTGVPSPR	4.79181e-12
DNAH12	DNAH12	sp|Q6ZR08-3|DYH12_HUMAN	0.00286768	1	ERPELEEER	0.00129021
DNAH12	DNAH12	sp|Q6ZR08|DYH12_HUMAN	0.00824426	1	WECPFDEK	0.00392854
DNAJA3	DNAJA3	sp|Q96EY1-2|DNJA3_HUMAN	6.37146e-05	3	QQSLILSYAEDETDVEGTVNGVTLTSSGK	3.49589e-10
DNAJA3	DNAJA3	sp|Q96EY1|DNJA3_HUMAN	6.37146e-05	5	EAGEDEEGFLSK	2.50666e-13
DNAJA4	DNAJA4	sp|Q8WW22-2|DNJA4_HUMAN	0.000125636	1	GGSQSWSSGESDGQPK	6.60775e-05
DNAJA4	DNAJA4	sp|Q8WW22|DNJA4_HUMAN	6.37146e-05	1	VKETQYYDILGVKPSASPEEIKK	3.61049e-05
DNAJB6	DNAJB6	sp|O75190-2|DNJB6_HUMAN	6.37146e-05	3	VEVEEDGQLKSLTINGK	3.32428e-12
DNAJB6	DNAJB6	sp|O75190-3|DNJB6_HUMAN	6.37146e-05	2	APGPWDPLASAAGVQR	1.18279e-07
DNAJB6	DNAJB6;DNAJB3;DNAJB7	sp|O75190|DNJB6_HUMAN;sp|Q8WWF6|DNJB3_HUMAN;sp|Q7Z6W7|DNJB7_HUMAN	6.37146e-05	3;0;0	APGPWDPLASAAGLK	6.92759e-15
DNAJC21	DNAJC21	sp|Q5F1R6-2|DJC21_HUMAN	6.37146e-05	1	DSYLPAAHFQMAWGK	2.57856e-05
DNAJC21	DNAJC21	sp|Q5F1R6|DJC21_HUMAN;sp|Q5F1R6-3|DJC21_HUMAN	6.37146e-05	3;3	QKPAQNYDDNFNVNGPGEGVKVDPEDTNLNQDSAK	1.87954e-13
DNM1	DNM1	sp|Q05193-3|DYN1_HUMAN;sp|Q05193-5|DYN1_HUMAN;sp|Q05193|DYN1_HUMAN;sp|Q05193-2|DYN1_HUMAN	6.37146e-05	1;4;2;5	TGLFTPDLAFEATVK	7.88769e-07
DNM1	DNM1	sp|Q05193-4|DYN1_HUMAN	0.000606281	1	APPGVPSQPIGSGK	0.000248792
DNM1L	DNM1L	sp|O00429-3|DNM1L_HUMAN	6.37146e-05	2	ELPSAVSRDKLIQDSR	2.20803e-07
DNM1L	DNM1L	sp|O00429-4|DNM1L_HUMAN	6.37146e-05	1	DKVASGGGGVGDGVQEPTTGNWR	6.30512e-16
DNM1L	DNM1L	sp|O00429-6|DNM1L_HUMAN	6.37146e-05	3	TTGEENDPATWK	2.02215e-06
DNM2	DNM2	sp|P50570-2|DYN2_HUMAN	0.00131516	2	AIPNQVIR	0.000599248
DNM2	DNM2	sp|P50570|DYN2_HUMAN	6.37146e-05	3	AIPNQGEILVIR	2.02859e-15
DNM3	DNM3	sp|Q9UQ16-2|DYN3_HUMAN;sp|Q9UQ16|DYN3_HUMAN	6.37146e-05	1;1	AGVYPDKSVAENDENGQAENFSMDPQLER	4.20973e-06
DNM3	DNM3	sp|Q9UQ16-3|DYN3_HUMAN;sp|Q9UQ16-4|DYN3_HUMAN	6.37146e-05	2;2	AENDENGQAENFSMDPQLER	5.35616e-12
DNMT1	DNMT1	sp|P26358-2|DNMT1_HUMAN	6.37146e-05	2	DPPASASQVTGIR	6.47903e-10
DNMT1	DNMT1	sp|P26358|DNMT1_HUMAN;sp|P26358-3|DNMT1_HUMAN	6.37146e-05	3;0	SKSDGEAKPEPSPSPR	2.8451e-12
DNMT3A	DNMT3A	sp|Q9Y6K1-2|DNM3A_HUMAN	6.37146e-05	3	MNAVEENQGPGESQK	9.80014e-07
DNMT3A	DNMT3A	sp|Q9Y6K1|DNM3A_HUMAN;sp|Q9Y6K1-3|DNM3A_HUMAN	6.37146e-05	13;10	SPSMAQDSGASELLPNGDLEKR	6.30512e-16
DOCK7	DOCK7	sp|Q96N67-2|DOCK7_HUMAN;sp|Q96N67-4|DOCK7_HUMAN	0.00507029	1;1	IVHQDGKR	0.00244893
DOCK7	DOCK7	sp|Q96N67-6|DOCK7_HUMAN;sp|Q96N67-3|DOCK7_HUMAN;sp|Q96N67-5|DOCK7_HUMAN;sp|Q96N67|DOCK7_HUMAN	6.37146e-05	1;1;1;1	IVHQSTGWER	4.75137e-06
DOCK9	DOCK9	sp|Q9BZ29-4|DOCK9_HUMAN;sp|Q9BZ29-3|DOCK9_HUMAN;sp|Q9BZ29|DOCK9_HUMAN	6.37146e-05	8;4;4	ELSEIMHEQICPLEEK	6.30512e-16
DOCK9	DOCK9	sp|Q9BZ29-5|DOCK9_HUMAN	6.37146e-05	3	DAAQGEVEAESPGPVPAKPK	5.7568e-09
DOK3	DOK3	sp|Q7L591-3|DOK3_HUMAN;sp|Q7L591-4|DOK3_HUMAN	6.37146e-05	1;1	MDPLETPIKDGILYQQHVK	5.63234e-13
DOK3	DOK3	sp|Q7L591|DOK3_HUMAN;sp|Q7L591-2|DOK3_HUMAN	6.37146e-05	13;0	ASGPPGNEHLYENLCVLEASPTLHGGEPEPHEGPGSR	6.30512e-16
DOS	DOS	sp|Q8N350-2|DOS_HUMAN	6.37146e-05	4	GRRYTLTEGDFHHLK	8.13449e-08
DOS	DOS	sp|Q8N350|DOS_HUMAN	6.37146e-05	10	GAGDDTEPPAAPARPRSPR	3.7875e-06
DPP9	DPP9	sp|Q86TI2-2|DPP9_HUMAN;sp|Q86TI2-5|DPP9_HUMAN	0.000606281	1;1	SFSLNSEGAER	0.000274421
DPP9	DPP9	sp|Q86TI2|DPP9_HUMAN;sp|Q86TI2-4|DPP9_HUMAN;sp|Q86TI2-3|DPP9_HUMAN	6.37146e-05	3;3;3	ATTGTPTADRGDAAATDDPAAR	3.36831e-13
DPYSL3	DPYSL3	sp|Q14195-2|DPYL3_HUMAN	6.37146e-05	29	EESREPAPASPAPAGVEIR	6.30512e-16
DPYSL3	DPYSL3	sp|Q14195|DPYL3_HUMAN	6.37146e-05	1	ITSDRLLIKGGR	3.87572e-07
DST	DST	sp|Q03001-11|DYST_HUMAN	6.37146e-05	7	IQGGSVLDPAER	5.25166e-12
DST	DST	sp|Q03001-13|DYST_HUMAN;sp|Q03001-12|DYST_HUMAN	6.37146e-05	5;1	HLDDVNTSEITFQEK	4.71136e-11
DST	DST	sp|Q03001-3|DYST_HUMAN	6.37146e-05	41	YQEGLITLTELADSLLSR	8.68788e-09
DST	DST	sp|Q03001-8|DYST_HUMAN	6.37146e-05	2	AAECSDFPVPSAEGTPIQGSK	4.58023e-08
DST	DST	sp|Q03001|DYST_HUMAN;sp|Q03001-10|DYST_HUMAN	6.37146e-05	20;0	DGHNLISLLEVLSGDTLPR	6.30512e-16
DTNA	DTNA	sp|Q9Y4J8-10|DTNA_HUMAN	0.0045118	1	LYVNQLDHGAR	0.00209049
DTNA	DTNA	sp|Q9Y4J8-2|DTNA_HUMAN;sp|Q9Y4J8-3|DTNA_HUMAN;sp|Q9Y4J8-4|DTNA_HUMAN;sp|Q9Y4J8-5|DTNA_HUMAN;sp|Q9Y4J8-7|DTNA_HUMAN;sp|Q9Y4J8-9|DTNA_HUMAN;sp|Q9Y4J8|DTNA_HUMAN;sp|Q9Y4J8-6|DTNA_HUMAN;sp|Q9Y4J8-8|DTNA_HUMAN	6.37146e-05	18;16;16;18;16;16;16;0;2	LANVENVFHPVECSYCHSESMMGFR	6.30512e-16
DTNB	DTNB	sp|O60941-5|DTNB_HUMAN;sp|O60941-2|DTNB_HUMAN	6.37146e-05	2;1	AQATGSPHTSPTHGGGRPMPMPVR	4.17997e-15
DTNB	DTNB	sp|O60941|DTNB_HUMAN;sp|O60941-3|DTNB_HUMAN;sp|O60941-4|DTNB_HUMAN	6.37146e-05	5;2;2	LQYSQDIPSHLADEHALIASYVAR	6.30512e-16
DTX2	DTX2	sp|Q86UW9-2|DTX2_HUMAN	6.37146e-05	1	VQQALAGATPKPEPEPEQVIK	4.68911e-09
DTX2	DTX2	sp|Q86UW9|DTX2_HUMAN	0.000125636	1	APQPTSPPASR	5.71296e-05
DUSP13	DUSP13	sp|Q6B8I1|MDSP_HUMAN	0.00885257	0	KLGITHVL	0.00435199
DUSP13	DUSP13	sp|Q9UII6-2|DUS13_HUMAN;sp|Q9UII6-3|DUS13_HUMAN;sp|Q9UII6-4|DUS13_HUMAN;sp|Q9UII6|DUS13_HUMAN	6.37146e-05	3;2;2;2	ASSTNCPSEK	2.15589e-06
DUT	DUT	sp|P33316-2|DUT_HUMAN	6.37146e-05	4	PCSEETPAISPSK	6.30512e-16
DUT	DUT	sp|P33316|DUT_HUMAN	6.37146e-05	4	AGGSPAPGPETPAISPSKR	6.30512e-16
DYNC1I2	DYNC1I2	sp|Q13409-2|DC1I2_HUMAN;sp|Q13409-5|DC1I2_HUMAN;sp|Q13409|DC1I2_HUMAN	6.37146e-05	2;2;2	TLHWDTDPSVLQLHSDSDLGR	8.47638e-14
DYNC1I2	DYNC1I2	sp|Q13409-3|DC1I2_HUMAN;sp|Q13409-6|DC1I2_HUMAN	6.37146e-05	2;2	SVSTPSEAGSQDSGDGAVGSRR	1.17071e-07
DYNC2LI1	DYNC2LI1	sp|Q8TCX1-2|DC2L1_HUMAN;sp|Q8TCX1-4|DC2L1_HUMAN;sp|Q8TCX1-5|DC2L1_HUMAN	6.37146e-05	1;0;0	DHPQDHELIDPFPVPLVIIGSK	5.63052e-07
DYNC2LI1	DYNC2LI1	sp|Q8TCX1|DC2L1_HUMAN;sp|Q8TCX1-3|DC2L1_HUMAN	6.37146e-05	1;1	DHPDHELIDPFPVPLVIIGSK	1.31787e-15
DYSF	DYSF	sp|O75923-2|DYSF_HUMAN;sp|O75923-15|DYSF_HUMAN;sp|O75923-3|DYSF_HUMAN;sp|O75923-4|DYSF_HUMAN;sp|O75923-5|DYSF_HUMAN;sp|O75923-6|DYSF_HUMAN;sp|O75923-7|DYSF_HUMAN;sp|O75923|DYSF_HUMAN	6.37146e-05	2;2;2;2;2;2;2;2	VFILYAENVHTPDTDISDAYCSAVFAGVK	2.22384e-12
DYSF	DYSF	sp|O75923-8|DYSF_HUMAN;sp|O75923-10|DYSF_HUMAN;sp|O75923-11|DYSF_HUMAN;sp|O75923-12|DYSF_HUMAN;sp|O75923-13|DYSF_HUMAN;sp|O75923-14|DYSF_HUMAN;sp|O75923-9|DYSF_HUMAN	0.000432419	2;2;2;2;2;2;2	SDPVASLTFR	0.000143517
ECHDC1	ECHDC1	sp|Q9NTX5-2|ECHD1_HUMAN;sp|Q9NTX5-6|ECHD1_HUMAN;sp|Q9NTX5-5|ECHD1_HUMAN	0.00223529	2;2;2	AKSLLKTASLSGRTKLLHQTGLSLYSTSHGFYEEE	0.00104878
ECHDC1	ECHDC1	sp|Q9NTX5-3|ECHD1_HUMAN;sp|Q9NTX5-4|ECHD1_HUMAN	0.0065322	1;1	MLQLLEK	0.00307618
ECHDC1	ECHDC1	sp|Q9NTX5|ECHD1_HUMAN	6.37146e-05	1	ALKQEMAK	2.15927e-05
ECM1	ECM1	sp|Q16610-2|ECM1_HUMAN	0.000606281	1	LVWEDTLDK	0.000255983
ECM1	ECM1	sp|Q16610|ECM1_HUMAN;sp|Q16610-4|ECM1_HUMAN;sp|Q16610-3|ECM1_HUMAN	6.37146e-05	12;12;0	ACPSHQPDISSGLELPFPPGVPTLDNIK	2.15612e-12
EGF	EGF	sp|P01133-2|EGF_HUMAN	0.000550223	1	AEDDTWEPDVNECAFWNHGCTLGCK	0.0001941
EGF	EGF	sp|P01133|EGF_HUMAN	6.37146e-05	3	AEDDTWEPEQK	5.08465e-09
EHMT2	EHMT2	sp|Q96KQ7-2|EHMT2_HUMAN	6.37146e-05	2	GVSNDTSSLETERGFEELPLCSCR	9.9378e-16
EHMT2	EHMT2	sp|Q96KQ7|EHMT2_HUMAN;sp|Q96KQ7-3|EHMT2_HUMAN	6.37146e-05	3;0	GVNGVGSSGPSEYMEVPLGSLELPSEGTLSPNHAGVSNDTSSLETER	6.30512e-16
EIF2B4	EIF2B4	sp|Q9UI10-2|EI2BD_HUMAN	6.37146e-05	2	SLSGSLCALFSDADSGSGMK	4.0766e-06
EIF2B4	EIF2B4	sp|Q9UI10|EI2BD_HUMAN	6.37146e-05	4	GAEPETGSAVSAAQCQVGPTR	1.16769e-16
EIF4A2	EIF4A2	sp|Q14240-2|IF4A2_HUMAN	6.37146e-05	2	SGGSADYNSREHGGPEGMDPDGVIESNWNEIVDNFDDMNLKESLLR	1.12846e-11
EIF4A2	EIF4A2	sp|Q14240|IF4A2_HUMAN	6.37146e-05	3	SGGSADYNREHGGPEGMDPDGVIESNWNEIVDNFDDMNLKESLLR	2.04393e-11
EIF4G1	EIF4G1	sp|Q04637-3|IF4G1_HUMAN;sp|Q04637-6|IF4G1_HUMAN;sp|Q04637|IF4G1_HUMAN	6.37146e-05	4;0;3	VQSAAPARPGPAAHVYPAGSQVMMIPSQISYPASQGAYYIPGQGR	6.30512e-16
EIF4G1	EIF4G1	sp|Q04637-4|IF4G1_HUMAN	6.37146e-05	1	MIPSQISYPASQGAYYIPGQGR	6.30512e-16
EIF4G1	EIF4G1	sp|Q04637-5|IF4G1_HUMAN	0.000125636	2	MNQPPQIAPKRE	5.76491e-05
EIF4G2	EIF4G2	sp|P78344-2|IF4G2_HUMAN	6.37146e-05	1	SQISLRPAQSFLMNK	1.60839e-12
EIF4G2	EIF4G2	sp|P78344|IF4G2_HUMAN	6.37146e-05	6	SQGLSQLYHNQSQGLLSQLQGQSK	1.46794e-17
EIF4G3	EIF4G3	sp|O43432-2|IF4G3_HUMAN	0.000550223	1	RSPVPETSNEC	0.000196851
EIF4G3	EIF4G3	sp|O43432-3|IF4G3_HUMAN	6.37146e-05	1	NPTPPIGRPTSTPTPPQLPSQVPEHSPVVYGTVESAHLAASTPVTAASDQK	2.41994e-05
EIF4H	EIF4H	sp|Q15056-2|IF4H_HUMAN	6.37146e-05	3	GGPDDRGFRDDFLGGR	8.37239e-07
EIF4H	EIF4H	sp|Q15056|IF4H_HUMAN	6.37146e-05	4	GGWDSRDDFNSGFR	2.08117e-07
ELAC2	ELAC2	sp|Q9BQ52-4|RNZ2_HUMAN	6.37146e-05	1	GIELAVRPHSAPEYEDETMTVYQIPIHSVSQR	6.30512e-16
ELAC2	ELAC2	sp|Q9BQ52|RNZ2_HUMAN;sp|Q9BQ52-2|RNZ2_HUMAN;sp|Q9BQ52-3|RNZ2_HUMAN	6.37146e-05	9;9;0	GIELAVRPHSAPEYEDETMTVYQIPIHSEQR	6.30512e-16
ELF2	ELF2	sp|Q15723-3|ELF2_HUMAN;sp|Q15723-2|ELF2_HUMAN;sp|Q15723-4|ELF2_HUMAN	6.37146e-05	3;3;3	ATSLHEGPTNQLDLLIR	6.30512e-16
ELF2	ELF2	sp|Q15723|ELF2_HUMAN;sp|Q15723-1|ELF2_HUMAN	0.000606281	2;2	YPAVIVEPVPSARLE	0.000250701
ELN	ELN	sp|P15502-11|ELN_HUMAN;sp|P15502-8|ELN_HUMAN	6.37146e-05	1;1	LPGYGPGGVAGAAGK	5.09478e-08
ELN	ELN	sp|P15502-2|ELN_HUMAN;sp|P15502-1|ELN_HUMAN;sp|P15502-10|ELN_HUMAN;sp|P15502-13|ELN_HUMAN;sp|P15502-4|ELN_HUMAN;sp|P15502-9|ELN_HUMAN;sp|P15502|ELN_HUMAN;sp|P15502-7|ELN_HUMAN;sp|P15502-6|ELN_HUMAN;sp|P15502-5|ELN_HUMAN;sp|P15502-12|ELN_HUMAN	6.37146e-05	6;6;5;5;6;5;5;5;5;6;5	LPGGYGLPYTTGK	2.8677e-10
ELP3	ELP3	sp|Q9H9T3-2|ELP3_HUMAN	0.00608042	1	MLTIGDVIK	0.00286708
ELP3	ELP3	sp|Q9H9T3|ELP3_HUMAN	6.37146e-05	3	KGDLSPAELMMLTIGDVIK	2.66475e-15
EMC1	EMC1	sp|Q8N766-3|EMC1_HUMAN	6.37146e-05	1	ALVQTEDHLLLFLQQLGK	5.10208e-08
EMC1	EMC1	sp|Q8N766|EMC1_HUMAN;sp|Q8N766-2|EMC1_HUMAN;sp|Q8N766-4|EMC1_HUMAN	6.37146e-05	1;1;1	ALVQTEDHLLLFLQQLAGK	6.30512e-16
EME2	EME2	sp|A4GXA9-2|EME2_HUMAN	0.00252407	1	PTAGLAGTGVQGR	0.00117828
EME2	EME2	sp|A4GXA9|EME2_HUMAN	0.00281129	1	AAAEALR	0.00123835
EML2	EML2	sp|O95834-2|EMAL2_HUMAN	6.37146e-05	11	VGGYATSPSSPKKEATSGR	1.44156e-11
EML2	EML2	sp|O95834|EMAL2_HUMAN	0.000606281	2	GAGKTKEVIFSVEDGSVKMF	0.000276317
EML3	EML3	sp|Q32P44-3|EMAL3_HUMAN	0.000373413	1	MELVKAALAEALR	0.000118749
EML3	EML3	sp|Q32P44|EMAL3_HUMAN;sp|Q32P44-2|EMAL3_HUMAN	6.37146e-05	53;44	AIAEGLGSELLVGTTKNALLR	6.30512e-16
ENAH	ENAH	sp|Q8N8S7-2|ENAH_HUMAN	6.37146e-05	2	TNTMNGSKSPVISRPK	6.30512e-16
ENAH	ENAH	sp|Q8N8S7|ENAH_HUMAN	6.37146e-05	3	TNTMNGSKSPVISRR	2.01972e-07
ENDOV	ENDOV	sp|Q8N8Q3-3|ENDOV_HUMAN;sp|Q8N8Q3-2|ENDOV_HUMAN	0.000125636	1;0	GDSGESSGEGQPPQDHSPGPR	6.09063e-05
ENDOV	ENDOV	sp|Q8N8Q3|ENDOV_HUMAN	6.37146e-05	1	EVPFLLELVQQLR	1.78969e-11
ENO1	ENO1	sp|P06733-2|ENOA_HUMAN	6.37146e-05	4	MIEMDGTENK	3.31259e-09
ENO1	ENO1	sp|P06733|ENOA_HUMAN	6.37146e-05	45	AAVPSGASTGIYEALELRDNDK	6.30512e-16
ENSA	ENSA	sp|O43768-5|ENSA_HUMAN;sp|O43768-6|ENSA_HUMAN;sp|O43768-7|ENSA_HUMAN	0.00714408	1;1;1	AGGLGCDVCYWFVEDTQEK	0.00332723
ENSA	ENSA	sp|O43768|ENSA_HUMAN;sp|O43768-2|ENSA_HUMAN;sp|O43768-3|ENSA_HUMAN;sp|O43768-4|ENSA_HUMAN;sp|O43768-8|ENSA_HUMAN	6.37146e-05	8;8;8;8;8	QEEENPAEETGEEK	6.30512e-16
EOMES	EOMES	sp|O95936-2|EOMES_HUMAN	6.37146e-05	4	DNYDSMYTASENDRLTPSPTDSPR	6.30512e-16
EOMES	EOMES	sp|O95936|EOMES_HUMAN	6.37146e-05	4	KGSPCGEEELPSAAAAAAAAAAAAAATAR	6.30512e-16
EP400NL	EP400NL	sp|Q6ZTU2-4|E400N_HUMAN	0.00201183	1	RPSQPHTQSGGTIHH	0.000877354
EP400NL	EP400NL	sp|Q6ZTU2-6|E400N_HUMAN;sp|Q6ZTU2-5|E400N_HUMAN;sp|Q6ZTU2|E400N_HUMAN;sp|Q6ZTU2-2|E400N_HUMAN	6.37146e-05	2;1;1;1	AGAPGPGLGLCSSSPTGDFVDASVLVR	6.30512e-16
EPB41	EPB41	sp|P11171-4|41_HUMAN	0.00113888	1	TITYEAAQTVK	0.000536548
EPB41	EPB41	sp|P11171-5|41_HUMAN;sp|P11171-6|41_HUMAN	6.37146e-05	2;2	KEDEPPEQAEPEPTEAWKDLDK	2.02388e-09
EPB41	EPB41	sp|P11171|41_HUMAN;sp|P11171-3|41_HUMAN;sp|P11171-7|41_HUMAN	6.37146e-05	2;2;2	THIEVTVPTSNGDQTQK	1.37679e-06
EPB41L1	EPB41L1	sp|Q9H4G0-2|E41L1_HUMAN	6.37146e-05	3	VSAMDNTQENSLK	6.30512e-16
EPB41L1	EPB41L1	sp|Q9H4G0-4|E41L1_HUMAN	6.37146e-05	2	ANEPVKTETMTVSSLAIR	1.37252e-08
EPB41L1	EPB41L1	sp|Q9H4G0|E41L1_HUMAN	6.37146e-05	11	AQEEAPQQPEAAAAVTTPVTPAGHGHPEANSNEK	1.36418e-11
EPB41L3	EPB41L3	sp|Q9Y2J2-2|E41L3_HUMAN;sp|Q9Y2J2-3|E41L3_HUMAN	6.37146e-05	8;8	TDTAADGETTATEELEKTQDDLMK	1.35627e-17
EPB41L3	EPB41L3	sp|Q9Y2J2|E41L3_HUMAN	6.37146e-05	8	KPTEFIGGVTSTSQSWVQK	8.9713e-12
EPB41L5	EPB41L5	sp|Q9HCM4-2|E41L5_HUMAN	6.37146e-05	5	NYTDFVHEHNVK	1.14739e-06
EPB41L5	EPB41L5	sp|Q9HCM4|E41L5_HUMAN;sp|Q9HCM4-3|E41L5_HUMAN;sp|Q9HCM4-4|E41L5_HUMAN	6.37146e-05	11;11;10	LPGLGEPEVEYETLK	6.30512e-16
EPB49	EPB49	sp|Q08495-2|DEMA_HUMAN	6.37146e-05	1	LQSTEFSPSGSETGSPGLQIYPYEMLVVTNK	3.02292e-06
EPB49	EPB49	sp|Q08495|DEMA_HUMAN	6.37146e-05	4	IYPYEMLVVTNK	4.90151e-07
EPHA7	EPHA7	sp|Q15375-4|EPHA7_HUMAN;sp|Q15375-3|EPHA7_HUMAN;sp|Q15375-5|EPHA7_HUMAN	0.00131516	1;0;0	ADQEGDEELYFHCTK	0.000574208
EPHA7	EPHA7	sp|Q15375|EPHA7_HUMAN;sp|Q15375-2|EPHA7_HUMAN	0.00292517	1;1	ADQEGDEELYFHFK	0.00132397
EPS8L3	EPS8L3	sp|Q8TE67-3|ES8L3_HUMAN	6.37146e-05	1	ALEEELEQSRPR	1.90353e-05
EPS8L3	EPS8L3	sp|Q8TE67|ES8L3_HUMAN;sp|Q8TE67-2|ES8L3_HUMAN	6.37146e-05	1;1	ALEEELEQRPR	2.0621e-06
ERAP1	ERAP1	sp|Q9NZ08-2|ERAP1_HUMAN	6.37146e-05	2	VWLQSEKLEHDPEADATG	1.80735e-09
ERAP1	ERAP1	sp|Q9NZ08|ERAP1_HUMAN	6.37146e-05	2	VWLQSEKLER	8.36391e-07
ERC1	ERC1	sp|Q8IUD2-2|RB6I2_HUMAN;sp|Q8IUD2-4|RB6I2_HUMAN;sp|Q8IUD2-5|RB6I2_HUMAN	0.00113888	1;1;1	IAELESLTSR	0.000495841
ERC1	ERC1	sp|Q8IUD2|RB6I2_HUMAN;sp|Q8IUD2-3|RB6I2_HUMAN	6.37146e-05	16;10	GLTPPASYNLDDDQAAWENELQK	1.92202e-13
ERCC1	ERCC1	sp|P07992-2|ERCC1_HUMAN	0.00558049	1	SLEQLIAASR	0.00261271
ERCC1	ERCC1	sp|P07992-3|ERCC1_HUMAN	0.00154339	1	APNKHNLRPQSFK	0.00074116
ERGIC1	ERGIC1	sp|Q969X5-3|ERGI1_HUMAN	6.37146e-05	1	VNELYVDDPDKDSGGK	3.1644e-05
ERGIC1	ERGIC1	sp|Q969X5|ERGI1_HUMAN;sp|Q969X5-2|ERGI1_HUMAN	6.37146e-05	33;31	TLQVQNIHGAFNALGGADRLTSNPLASHD	2.23296e-20
ERI3	ERI3	sp|O43414-3|ERI3_HUMAN	0.000250094	1	MVDGQPSLQQVLER	0.000102299
ERI3	ERI3	sp|O43414|ERI3_HUMAN;sp|O43414-2|ERI3_HUMAN	6.37146e-05	8;3	VLDASGCSMLAPLQTGAAR	1.85196e-14
ESRP1	ESRP1	sp|Q6NXG1-3|ESRP1_HUMAN	0.00131516	1	NGLSPPPCLSPPSYTFPAPAAVIPTEAAIYQPSVILNPR	0.000591007
ESRP1	ESRP1	sp|Q6NXG1-4|ESRP1_HUMAN;sp|Q6NXG1-2|ESRP1_HUMAN	0.000373413	1;0	EILNFFQGYQCLK	0.000112544
ESRRA	ESRRA	sp|P11474-2|ERR1_HUMAN	6.37146e-05	1	TAPVNALVSHLLVVEPEK	3.96116e-09
ESRRA	ESRRA	sp|P11474|ERR1_HUMAN	6.37146e-05	2	TAAPVNALVSHLLVVEPEK	6.30512e-16
ESYT1	ESYT1	sp|Q9BSJ8-2|ESYT1_HUMAN	6.37146e-05	1	AQDLPMVTSELYPPQLK	5.76552e-10
ESYT1	ESYT1	sp|Q9BSJ8|ESYT1_HUMAN	0.000432419	1	AQDLPLKK	0.000152445
ESYT2	ESYT2	sp|A0FGR8-2|ESYT2_HUMAN;sp|A0FGR8-5|ESYT2_HUMAN;sp|A0FGR8|ESYT2_HUMAN;sp|A0FGR8-4|ESYT2_HUMAN	6.37146e-05	4;0;1;1	DQANDGLSSALLILYLDSARNLPSGK	1.77518e-15
ESYT2	ESYT2	sp|A0FGR8-6|ESYT2_HUMAN	6.37146e-05	3	NLPSNPLEFNPDVLK	6.55461e-12
EXOC1	EXOC1	sp|Q9NV70-2|EXOC1_HUMAN	6.37146e-05	4	KFGLHGSSGK	6.87734e-10
EXOC1	EXOC1	sp|Q9NV70|EXOC1_HUMAN	6.37146e-05	4	KESAVKQETESLHGSSGK	8.92037e-06
EXOC7	EXOC7	sp|Q9UPT5-1|EXOC7_HUMAN	0.00223529	1	GGSNLIPLEGRDDMLDVETDAYIHCVSAFVK	0.00108282
EXOC7	EXOC7	sp|Q9UPT5-6|EXOC7_HUMAN;sp|Q9UPT5-2|EXOC7_HUMAN;sp|Q9UPT5-4|EXOC7_HUMAN;sp|Q9UPT5-5|EXOC7_HUMAN;sp|Q9UPT5|EXOC7_HUMAN	6.37146e-05	2;0;0;1;1	HLSEALNDK	6.30512e-16
EZH2	EZH2	sp|Q15910-4|EZH2_HUMAN;sp|Q15910-5|EZH2_HUMAN	6.37146e-05	1;1	IQPVHILTSCSVTSDLDFPTQVIPLK	1.31266e-09
EZH2	EZH2	sp|Q15910|EZH2_HUMAN;sp|Q15910-2|EZH2_HUMAN;sp|Q15910-3|EZH2_HUMAN	6.37146e-05	2;2;1	ECSVTSDLDFPTQVIPLK	5.6371e-13
FAM104B	FAM104B	sp|Q5XKR9-3|F104B_HUMAN	6.37146e-05	1	ASGPEGNLNQIVTEPDANFPQFLHEGYVPCQGLYSHINQTLK	3.56872e-15
FAM104B	FAM104B	sp|Q5XKR9|F104B_HUMAN	6.37146e-05	1	NPIFQDSQDTEFSWSDNER	5.08441e-05
FAM117B	FAM117B	sp|Q6P1L5-2|F117B_HUMAN	0.000432419	1	SASWGSTDQLKEVR	0.000165908
FAM117B	FAM117B	sp|Q6P1L5|F117B_HUMAN	6.37146e-05	23	SGSAFCLVSILKPLLPTPDLTLK	7.00147e-16
FAM123A	FAM123A	sp|Q8N7J2-2|AMER2_HUMAN	6.37146e-05	1	DPAGCGDIIADQEEEAGPSCDK	2.10176e-09
FAM123A	FAM123A	sp|Q8N7J2|AMER2_HUMAN	6.37146e-05	6	DPAGEPAGGEEVPAPADR	1.63543e-10
FAM135A	FAM135A	sp|Q9P2D6-3|F135A_HUMAN;sp|Q9P2D6-2|F135A_HUMAN	0.00473195	1;0	DNHLEEMDVEAR	0.00228715
FAM135A	FAM135A	sp|Q9P2D6|F135A_HUMAN;sp|Q9P2D6-4|F135A_HUMAN	6.37146e-05	1;1	QNSKDSVVLVGYK	1.88786e-05
FAM160A2	FAM160A2	sp|Q8N612-2|F16A2_HUMAN	0.00212314	1	EDITGPGSPSVDSSSVTTVPRPSTPSR	0.00095857
FAM160A2	FAM160A2	sp|Q8N612|F16A2_HUMAN;sp|Q8N612-3|F16A2_HUMAN	6.37146e-05	1;1	GPGSPSVDSSSVTTVPRPSTPSR	4.0082e-05
FAM208A	FAM208A	sp|Q9UK61-3|F208A_HUMAN	0.00360256	1	LGVGISQH	0.00165837
FAM208A	FAM208A	sp|Q9UK61|F208A_HUMAN;sp|Q9UK61-4|F208A_HUMAN;sp|Q9UK61-2|F208A_HUMAN	6.37146e-05	6;6;6	NTQIELQSSPDVQNSLLEDKTYLDSEER	9.11294e-16
FAM213B	FAM213B	sp|Q8TBF2-6|PGFS_HUMAN;sp|Q8TBF2-5|PGFS_HUMAN	0.00326321	1;1	EPGLAAAAMSTVDLAR	0.00149694
FAM213B	FAM213B	sp|Q8TBF2-7|PGFS_HUMAN;sp|Q8TBF2-2|PGFS_HUMAN	6.37146e-05	1;1	LRPQGAHPAGPGHLCGGLCQRPASV	1.36723e-13
FAM213B	FAM213B	sp|Q8TBF2|PGFS_HUMAN;sp|Q8TBF2-3|PGFS_HUMAN;sp|Q8TBF2-4|PGFS_HUMAN	6.37146e-05	2;2;0	VLLHFVQK	3.39423e-05
FAM219A	FAM219A	sp|Q8IW50-6|F219A_HUMAN;sp|Q8IW50-2|F219A_HUMAN;sp|Q8IW50-3|F219A_HUMAN;sp|Q8IW50-5|F219A_HUMAN	6.37146e-05	1;0;0;1	FQVPTAHSEMQPLDPAAASISDGDCDAREEK	1.33154e-12
FAM219A	FAM219A	sp|Q8IW50|F219A_HUMAN;sp|Q8IW50-4|F219A_HUMAN;sp|Q8IW50-7|F219A_HUMAN	6.37146e-05	1;1;1	EGESVAMNYKPSPLQVK	6.30512e-16
FAM221A	FAM221A	sp|A4D161-2|F221A_HUMAN;sp|A4D161-3|F221A_HUMAN	6.37146e-05	1;1	LDDSGIVGTSSQVSSLR	5.69758e-08
FAM221A	FAM221A	sp|A4D161|F221A_HUMAN	6.37146e-05	2	AFQASSSSSPETLTDVGTSSQVSSLR	6.489e-09
FAM59A	FAM59A	sp|Q9H706-3|FA59A_HUMAN;sp|Q9H706-2|FA59A_HUMAN	6.37146e-05	2;0	SPSPTLSYYSSGLHNIVTK	4.58009e-08
FAM59A	FAM59A	sp|Q9H706|FA59A_HUMAN	6.37146e-05	1	SPSPTLSYYSSGLHNISVTK	2.17671e-08
FAM65B	FAM65B	sp|Q9Y4F9-2|FA65B_HUMAN	6.37146e-05	1	DHSFFSNLPDDIFENGK	1.50344e-07
FAM65B	FAM65B	sp|Q9Y4F9|FA65B_HUMAN	6.37146e-05	17	LLQTMSDLAPSNLLAQQEVLR	4.7045e-12
FAU	FAU	sp|P35544|UBIM_HUMAN	6.37146e-05	3	AQELHTFEVTGQETVAQIK	1.15214e-09
FAU	FAU	sp|P62861|RS30_HUMAN	6.37146e-05	8	FVNVVPTFGK	1.66025e-10
FBLN1	FBLN1	sp|P23142-4|FBLN1_HUMAN	6.37146e-05	16	MGPSSAVPGDSMQLAITGGNEEGFFTTR	2.60819e-14
FBLN1	FBLN1	sp|P23142|FBLN1_HUMAN;sp|P23142-2|FBLN1_HUMAN;sp|P23142-3|FBLN1_HUMAN	6.37146e-05	17;0;12	AITPPHPASQANIIFDITEGNLR	8.36254e-15
FBLN2	FBLN2	sp|P98095-2|FBLN2_HUMAN	6.37146e-05	1	CVDINECVTDLHTCSR	5.53404e-08
FBLN2	FBLN2	sp|P98095|FBLN2_HUMAN	6.37146e-05	1	QVCSTVGGSAICSCFPGYAIMADGVSCEDINECVTDLHTCSR	2.71719e-07
FBN2	FBN2	sp|P35556-2|FBN2_HUMAN	6.37146e-05	1	SCQGGSPGFQLIFK	3.07741e-07
FBN2	FBN2	sp|P35556|FBN2_HUMAN	6.37146e-05	62	NSCGDGFCSRPNMCTCSSGQISSTCGSK	1.65483e-18
FBXO38	FBXO38	sp|Q6PIJ6-2|FBX38_HUMAN	0.00608042	1	ACVVNGPDEVAK	0.00280158
FBXO38	FBXO38	sp|Q6PIJ6|FBX38_HUMAN;sp|Q6PIJ6-3|FBX38_HUMAN	6.37146e-05	6;0	TLPQGGSSGPAHDER	2.82055e-07
FBXO44	FBXO44	sp|Q9H4M3-2|FBX44_HUMAN	6.37146e-05	5	ASGDLPARPGDHPAEER	5.88716e-08
FBXO44	FBXO44	sp|Q9H4M3|FBX44_HUMAN	0.000726085	1	YQLCVQLLSSAHAPLGTFQPDPATIQQK	0.000363216
FCER2	FCER2	sp|P06734-2|FCER2_HUMAN	6.37146e-05	2	MNPPSQEIEELPR	8.60933e-11
FCER2	FCER2	sp|P06734|FCER2_HUMAN	6.37146e-05	1	MEEGQYSEIEELPR	5.64158e-12
FER	FER	sp|P16591-3|FER_HUMAN	6.37146e-05	4	DQLESGFGSQSCK	1.53283e-12
FER	FER	sp|P16591|FER_HUMAN;sp|P16591-2|FER_HUMAN	6.37146e-05	54;31	TLAEELMQTQQMLLNKEEAVLELEK	5.46371e-18
FERMT2	FERMT2	sp|Q96AC1-3|FERM2_HUMAN;sp|Q96AC1-2|FERM2_HUMAN	0.001429	1;1	QPGYIRDLITARILEAHQNVAQMSLIEAK	0.000620349
FERMT2	FERMT2	sp|Q96AC1|FERM2_HUMAN	6.37146e-05	3	QITARILEAHQNVAQMSLIEAK	4.00139e-10
FGA	FGA	sp|P02671-2|FIBA_HUMAN	0.000125636	1	GIHTSPLGKPSLSP	8.22018e-05
FGA	FGA	sp|P02671|FIBA_HUMAN	6.37146e-05	9	DCDDVLQTHPSGTQSGIFNIK	1.95454e-13
FGF2	FGF2	sp|P09038-2|FGF2_HUMAN	6.37146e-05	1	AAGSITTLPALPEDGGSGAFPPGHFK	3.2374e-08
FGF2	FGF2	sp|P09038|FGF2_HUMAN;sp|P09038-3|FGF2_HUMAN;sp|P09038-1|FGF2_HUMAN	6.37146e-05	1;1;1	GSRPGPAGTMAAGSITTLPALPEDGGSGAFPPGHFK	1.02318e-08
FGFR1	FGFR1	sp|P11362-2|FGFR1_HUMAN;sp|P11362-20|FGFR1_HUMAN;sp|P11362-4|FGFR1_HUMAN;sp|P11362-6|FGFR1_HUMAN;sp|P11362-11|FGFR1_HUMAN;sp|P11362-13|FGFR1_HUMAN;sp|P11362-9|FGFR1_HUMAN;sp|P11362-16|FGFR1_HUMAN;sp|P11362-15|FGFR1_HUMAN	0.000125636	1;1;1;1;1;1;1;0;0	QVSADSSASMNSGVLLVRPSR	8.4557e-05
FGFR1	FGFR1	sp|P11362-7|FGFR1_HUMAN;sp|P11362-21|FGFR1_HUMAN;sp|P11362-19|FGFR1_HUMAN;sp|P11362-14|FGFR1_HUMAN;sp|P11362-5|FGFR1_HUMAN;sp|P11362-12|FGFR1_HUMAN;sp|P11362-18|FGFR1_HUMAN	0.00558049	1;1;1;1;0;0;1	ETDNTKPNPVAPYWTSPEK	0.00260389
FGFR1OP	FGFR1OP	sp|O95684-2|FR1OP_HUMAN;sp|O95684-3|FR1OP_HUMAN	0.00195672	1;0	TSAQTTPSKK	0.000840699
FGFR1OP	FGFR1OP	sp|O95684|FR1OP_HUMAN	6.37146e-05	1	TSAQTTPSKIPR	1.70851e-10
FGFR1OP2	FGFR1OP2	sp|Q9NVK5-2|FGOP2_HUMAN	6.37146e-05	2	ELQAHVDQITEMAAVMR	6.30512e-16
FGFR1OP2	FGFR1OP2	sp|Q9NVK5|FGOP2_HUMAN;sp|Q9NVK5-3|FGOP2_HUMAN	6.37146e-05	3;2	HLEANQNELQAHVDQITEMAAVMR	1.80564e-13
FGFR4	FGFR4	sp|P22455-2|FGFR4_HUMAN	0.0068109	1	TKSPTLQFSLESGSSGK	0.00316262
FGFR4	FGFR4	sp|P22455|FGFR4_HUMAN	0.00212314	1	QFSLESGSSGK	0.00093992
FGG	FGG	sp|P02679-2|FIBG_HUMAN	6.37146e-05	3	NRLTIGEGQQHHLGGAKQAGDV	5.10413e-07
FGG	FGG	sp|P02679|FIBG_HUMAN	6.37146e-05	1	QVRPEHPAETEYDSLYPEDDL	3.29104e-06
FHL1	FHL1	sp|Q13642-5|FHL1_HUMAN;sp|Q13642-4|FHL1_HUMAN	6.37146e-05	6;3	VGTMAEKFDCHYCR	5.81777e-08
FHL1	FHL1	sp|Q13642|FHL1_HUMAN;sp|Q13642-3|FHL1_HUMAN	6.37146e-05	2;2	DNPGTTTASTAK	1.36434e-06
FIP1L1	FIP1L1	sp|Q6UN15-3|FIP1_HUMAN	6.37146e-05	3	MGLEVIPVTSTTNKITVQQGR	2.70217e-07
FIP1L1	FIP1L1	sp|Q6UN15|FIP1_HUMAN	6.37146e-05	3	DLDENEVERPEEENASANPPSGIEDETAENGVPKPK	6.30512e-16
FKBP8	FKBP8	sp|Q14318-2|FKBP8_HUMAN	0.000432419	2	YCYGPQGSR	0.000149269
FKBP8	FKBP8	sp|Q14318|FKBP8_HUMAN	0.000432419	1	YCYGPQGR	0.000152058
FLAD1	FLAD1	sp|Q8NFF5-2|FAD1_HUMAN;sp|Q8NFF5-3|FAD1_HUMAN;sp|Q8NFF5|FAD1_HUMAN;sp|Q8NFF5-5|FAD1_HUMAN	6.37146e-05	25;21;24;0	SVTAGIIIVGDEILK	6.30512e-16
FLAD1	FLAD1	sp|Q8NFF5-4|FAD1_HUMAN	6.37146e-05	1	DLMEEGHYAQSHWWHPR	4.13348e-13
FLNA	FLNA	sp|P21333-2|FLNA_HUMAN	6.37146e-05	2	CTVTGAGIGPTIQIGEETVITVDTK	6.30512e-16
FLNA	FLNA	sp|P21333|FLNA_HUMAN	6.37146e-05	1	CTVTVSIGGHGLGAGIGPTIQIGEETVITVDTK	9.38155e-07
FLNB	FLNB	sp|O75369-3|FLNB_HUMAN;sp|O75369-6|FLNB_HUMAN	6.37146e-05	2;2	FADEHVPEINSSDMSAHVTSPSGR	5.56778e-07
FLNB	FLNB	sp|O75369-8|FLNB_HUMAN	6.37146e-05	8	ADDTDSQSWRSPLK	6.30512e-16
FLNC	FLNC	sp|Q14315-2|FLNC_HUMAN	6.37146e-05	1	FGGEHIPNSPFHVLATEEPVVPVEPMESMLRPFNLVIPFAVQK	2.1554e-06
FLNC	FLNC	sp|Q14315|FLNC_HUMAN	6.37146e-05	2	FGGEHIPNSPFHVLACDPLPHEEEPSEVPQLR	6.30512e-16
FMN1	FMN1	sp|Q68DA7-5|FMN1_HUMAN;sp|Q68DA7-3|FMN1_HUMAN	6.37146e-05	11;11	RPSQDQVGEEGSQDLPAVTNQNSSVGITESASSKK	3.4821e-10
FMN1	FMN1	sp|Q68DA7|FMN1_HUMAN;sp|Q68DA7-2|FMN1_HUMAN	6.37146e-05	17;14	TPDTDLGFGSFETAFK	6.61222e-10
FMNL1	FMNL1	sp|O95466-2|FMNL_HUMAN;sp|O95466-3|FMNL_HUMAN	6.37146e-05	5;0	EPLIYESDRDGAIEDIITDLRNQPYIR	1.55617e-12
FMNL1	FMNL1	sp|O95466|FMNL_HUMAN	0.000373413	1	EPLIYESDRDGAIEDIITVIK	0.000120793
FMNL3	FMNL3	sp|Q8IVF7-3|FMNL3_HUMAN;sp|Q8IVF7-2|FMNL3_HUMAN	6.37146e-05	1;1	DGTIEDIITGLHCQPMVVR	1.28154e-06
FMNL3	FMNL3	sp|Q8IVF7|FMNL3_HUMAN	6.37146e-05	3	DGTIEDIITVLK	2.26232e-05
FN1	FN1	sp|P02751-11|FINC_HUMAN	0.000550223	1	FSDITANSFTVHWIAPR	0.000219916
FN1	FN1	sp|P02751-14|FINC_HUMAN;sp|P02751-9|FINC_HUMAN;sp|P02751-12|FINC_HUMAN;sp|P02751-7|FINC_HUMAN;sp|P02751-8|FINC_HUMAN;sp|P02751-10|FINC_HUMAN;sp|P02751-15|FINC_HUMAN;sp|P02751|FINC_HUMAN;sp|P02751-4|FINC_HUMAN;sp|P02751-6|FINC_HUMAN;sp|P02751-2|FINC_HUMAN;sp|P02751-13|FINC_HUMAN;sp|P02751-3|FINC_HUMAN;sp|P02751-5|FINC_HUMAN	6.37146e-05	21;21;4;15;19;22;13;17;17;17;0;18;19;20	TGLDSPTGIDFSDITANSFTVHWIAPR	4.09416e-22
FNBP1	FNBP1	sp|Q96RU3-2|FNBP1_HUMAN	6.37146e-05	2	GGATPEDFSNLPPEQR	3.38506e-06
FNBP1	FNBP1	sp|Q96RU3|FNBP1_HUMAN;sp|Q96RU3-3|FNBP1_HUMAN;sp|Q96RU3-4|FNBP1_HUMAN	6.37146e-05	2;1;1	LGATPEDFSNLPPEQR	1.07749e-05
FNIP1	FNIP1	sp|Q8TF40-3|FNIP1_HUMAN	6.37146e-05	1	ADNNTVINGLLGNIVHSNPMDMPGR	3.829e-12
FNIP1	FNIP1	sp|Q8TF40|FNIP1_HUMAN;sp|Q8TF40-2|FNIP1_HUMAN	6.37146e-05	3;3	SASFFAVHSNPMDMPGR	6.39384e-14
FOXJ3	FOXJ3	sp|Q9UPW0-2|FOXJ3_HUMAN	0.00719548	1	SVERVTLYNTDQDGSDSPR	0.00338033
FOXJ3	FOXJ3	sp|Q9UPW0|FOXJ3_HUMAN	6.37146e-05	2	ASTPYSIDSDSLGMECIISGSASPTLAINTVTNK	3.61835e-08
FRYL	FRYL	sp|O94915-2|FRYL_HUMAN	6.37146e-05	2	INTDAQELELCR	6.30512e-16
FRYL	FRYL	sp|O94915|FRYL_HUMAN	6.37146e-05	134	AMSAVLCCGPVADNVGLSSDGYLYK	6.30512e-16
FTSJ1	FTSJ1	sp|Q9UET6-2|RRMJ1_HUMAN	6.37146e-05	1	NSSIEAFAVCQGYDPPEGFIPDLSKPLLDHSYDFNQLDGPTR	1.16002e-06
FTSJ1	FTSJ1	sp|Q9UET6|RRMJ1_HUMAN	6.37146e-05	2	NSSIEAFAVCQGYDPPEGFIPDLSKPLLDHSYDPDFNQLDGPTR	8.71708e-14
FUBP1	FUBP1	sp|Q96AE4-2|FUBP1_HUMAN	6.37146e-05	5	KVAPQNDSFGTQLPPMHQQQR	6.30512e-16
FUBP1	FUBP1	sp|Q96AE4|FUBP1_HUMAN	6.37146e-05	9	QQAAYYAQTSPQGMPQHPPAPQGQ	6.30512e-16
FXR1	FXR1	sp|P51114-2|FXR1_HUMAN	6.37146e-05	5	RTDEDAVLMDGMTESDTASVNENGLGKR	7.89234e-16
FXR1	FXR1	sp|P51114|FXR1_HUMAN;sp|P51114-3|FXR1_HUMAN	6.37146e-05	14;14	AINGPTSASGDDISK	6.30512e-16
FYN	FYN	sp|P06241-2|FYN_HUMAN	6.37146e-05	4	AQFETLQQLVQHYSEK	6.30512e-16
FYN	FYN	sp|P06241|FYN_HUMAN;sp|P06241-3|FYN_HUMAN	6.37146e-05	10;0	AQFETLQQLVQHYSER	6.30512e-16
G3BP2	G3BP2	sp|Q9UN86-2|G3BP2_HUMAN	6.37146e-05	4	NLEELEEKSTTPPPAEPVSLPQEPPKPR	6.30512e-16
G3BP2	G3BP2	sp|Q9UN86|G3BP2_HUMAN	6.37146e-05	5	STTPPPAEPVSLPQEPPKAFSWASVTSK	3.16579e-11
G6B	G6B	sp|O95866-2|G6B_HUMAN;sp|O95866-6|G6B_HUMAN;sp|O95866-7|G6B_HUMAN;sp|O95866-4|G6B_HUMAN	6.37146e-05	3;0;2;1	FALSPPHSSTCENR	4.38279e-09
G6B	G6B	sp|O95866|G6B_HUMAN;sp|O95866-3|G6B_HUMAN;sp|O95866-5|G6B_HUMAN	6.37146e-05	3;3;3	IPGDLDQEPSLLYADLDHLALSRPR	5.47656e-08
G6PD	G6PD	sp|P11413-3|G6PD_HUMAN	6.37146e-05	1	SADSVMAEQVALSR	2.20926e-05
G6PD	G6PD	sp|P11413|G6PD_HUMAN;sp|P11413-2|G6PD_HUMAN	6.37146e-05	2;2	AEQVALSR	9.50998e-07
GABBR1	GABBR1	sp|Q9UBS5-4|GABR1_HUMAN;sp|Q9UBS5-5|GABR1_HUMAN	0.00309561	1;0	IIAESGGLPR	0.00137059
GABBR1	GABBR1	sp|Q9UBS5|GABR1_HUMAN;sp|Q9UBS5-2|GABR1_HUMAN;sp|Q9UBS5-3|GABR1_HUMAN	0.00131516	1;1;1	IIAEKEER	0.000584865
GABPB1	GABPB1	sp|Q06547-4|GABP1_HUMAN;sp|Q06547-3|GABP1_HUMAN	0.000550223	1;1	VESAEIEVR	0.000212701
GABPB1	GABPB1	sp|Q06547|GABP1_HUMAN;sp|Q06547-2|GABP1_HUMAN	6.37146e-05	8;8	QCIEIIENRVESAEIEER	1.03928e-10
GANAB	GANAB	sp|Q14697-2|GANAB_HUMAN;sp|Q14697-3|GANAB_HUMAN	6.37146e-05	8;0	QGSKDPAEGDGAQPEETPR	6.30512e-16
GANAB	GANAB	sp|Q14697|GANAB_HUMAN	6.37146e-05	2	VSQGSKDPAEGDGAQPEETPR	6.30512e-16
GAPVD1	GAPVD1	sp|Q14C86-2|GAPD1_HUMAN;sp|Q14C86-3|GAPD1_HUMAN;sp|Q14C86-4|GAPD1_HUMAN;sp|Q14C86-5|GAPD1_HUMAN;sp|Q14C86|GAPD1_HUMAN	6.37146e-05	2;2;2;0;2	DSVTSPDMDEITHGAHQLTSPPSQSESLLAMFDPLSSHEGASAVVRPK	1.98037e-06
GAPVD1	GAPVD1	sp|Q14C86-6|GAPD1_HUMAN	0.00719548	1	ITHDFLYILQPKQHFQHIEAE	0.00345541
GATM	GATM	sp|P50440-2|GATM_HUMAN	6.37146e-05	3	STQAATASSRNSCAADDK	8.46456e-16
GATM	GATM	sp|P50440|GATM_HUMAN;sp|P50440-3|GATM_HUMAN	0.000250094	1;1	TFQSTQAATASSR	9.72864e-05
GBA	GBA	sp|P04062-3|GLCM_HUMAN	0.00714408	1	ASCDFSIR	0.00329938
GBA	GBA	sp|P04062|GLCM_HUMAN;sp|P04062-2|GLCM_HUMAN	6.37146e-05	18;18	DPAVGFLETISPGYSIHTYLWR	6.30512e-16
GFM2	GFM2	sp|Q969S9-3|RRF2M_HUMAN	6.37146e-05	1	PIETSSVMPVIEYAESINEGLLK	2.0995e-09
GFM2	GFM2	sp|Q969S9|RRF2M_HUMAN;sp|Q969S9-2|RRF2M_HUMAN;sp|Q969S9-4|RRF2M_HUMAN;sp|Q969S9-5|RRF2M_HUMAN	6.37146e-05	2;2;0;0	HLVTVEVEARPIETSSVMPVIEFEYAESINEGLLK	6.14508e-06
GFRA1	GFRA1	sp|P56159-2|GFRA1_HUMAN	6.37146e-05	1	VVPFISVEHIPK	8.54802e-06
GFRA1	GFRA1	sp|P56159|GFRA1_HUMAN	0.0063614	1	VVPFISDVFQQVEHIPK	0.0030587
GH2	GH2	sp|P01242-4|SOM2_HUMAN	6.37146e-05	1	DLEEGIQTLIGWK	2.87778e-07
GH2	GH2	sp|P01242|SOM2_HUMAN;sp|P01242-3|SOM2_HUMAN;sp|P01242-2|SOM2_HUMAN	0.00281129	1;1;0	DLEEGIQTLMWR	0.00122374
GIGYF2	GIGYF2	sp|Q6Y7W6-3|PERQ2_HUMAN	6.37146e-05	1	VGVASEETPQTSSSSARPGTPSDHQSQEASQFER	6.30512e-16
GIGYF2	GIGYF2	sp|Q6Y7W6|PERQ2_HUMAN	6.37146e-05	7	TDRVGVEASEETPQTSSSSARPGTPSDHQSQEASQFER	6.30512e-16
GIT1	GIT1	sp|Q9Y2X7-3|GIT1_HUMAN;sp|Q9Y2X7-2|GIT1_HUMAN	6.37146e-05	1;0	CMSQSLDLSELAK	4.34618e-06
GIT1	GIT1	sp|Q9Y2X7|GIT1_HUMAN	6.37146e-05	1	NGHYIIPQMADSLDLSELAK	8.79451e-13
GLI2	GLI2	sp|P10070-2|GLI2_HUMAN;sp|P10070-4|GLI2_HUMAN	6.37146e-05	2;2	TEPEGLRPASPLALTQEQLADLK	2.36671e-09
GLI2	GLI2	sp|P10070|GLI2_HUMAN;sp|P10070-1|GLI2_HUMAN;sp|P10070-3|GLI2_HUMAN	6.37146e-05	7;0;0	ALSISPLSDASLDLQR	1.07092e-09
GLS	GLS	sp|O94925-3|GLSK_HUMAN	6.37146e-05	13	HSFGPLDYESLQQELALK	6.30512e-16
GLS	GLS	sp|O94925|GLSK_HUMAN;sp|O94925-2|GLSK_HUMAN	6.37146e-05	14;0	ILQEYQVQYTPQGDSDNGKENQTVHK	6.30512e-16
GLYR1	GLYR1	sp|Q49A26-2|GLYR1_HUMAN	6.37146e-05	1	ETGSTSIQAADSTAVNGSITPTDKK	3.01808e-11
GLYR1	GLYR1	sp|Q49A26-5|GLYR1_HUMAN	6.37146e-05	1	GKDQDLTIPESSTVK	2.95416e-05
GMEB1	GMEB1	sp|Q9Y692-2|GMEB1_HUMAN	6.37146e-05	1	TQVILQLQPVQQGIYEAGSENNTAVVAVETHTIHK	3.14593e-06
GMEB1	GMEB1	sp|Q9Y692|GMEB1_HUMAN	6.37146e-05	1	TQVILQLQPVQQGLFIDGHFYNR	5.65371e-15
GNAO1	GNAO1	sp|P09471-2|GNAO_HUMAN	6.37146e-05	3	EIYTHVTCATDTNNIQFVFDAVTDVIIAK	2.41906e-10
GNAO1	GNAO1	sp|P09471|GNAO_HUMAN	6.37146e-05	6	SPLTICFPEYTGPNTYEDAAAYIQAQFESK	1.23773e-11
GNAS	GNAS	sp|O95467|GNAS3_HUMAN	6.37146e-05	2	DPEESKEPKEEK	3.09727e-05
GNAS	GNAS	sp|P63092-3|GNAS2_HUMAN	6.37146e-05	2	ILHVNGFNGDEKATK	2.99552e-13
GNAS	GNAS	sp|P84996|ALEX_HUMAN	0.00714408	1	AAAAAACTTMK	0.00332408
GNAS	GNAS	sp|Q5JWF2|GNAS1_HUMAN;sp|P63092-2|GNAS2_HUMAN;sp|P63092|GNAS2_HUMAN;sp|Q5JWF2-2|GNAS1_HUMAN;sp|Q5JWF2-3|GNAS1_HUMAN	6.37146e-05	11;2;1;12;10	ILHVNGFNGEGGEEDPQAAR	6.30512e-16
GNB5	GNB5	sp|O14775-2|GBB5_HUMAN;sp|O14775-3|GBB5_HUMAN	6.37146e-05	2;2	ATEGLHENETLASLK	6.30512e-16
GNB5	GNB5	sp|O14775|GBB5_HUMAN	6.37146e-05	1	SQQLSYCSTCAEIMATEGLHENETLASLK	3.17254e-08
GOPC	GOPC	sp|Q9HD26-2|GOPC_HUMAN	0.000606281	1	LERELEANK	0.000273672
GOPC	GOPC	sp|Q9HD26|GOPC_HUMAN;sp|Q9HD26-3|GOPC_HUMAN	6.37146e-05	4;4	LSGPSVEELERELEANKK	8.96127e-07
GP2	GP2	sp|P55259-3|GP2_HUMAN	6.37146e-05	2	YCTDPSTVEDKCEK	9.14228e-08
GP2	GP2	sp|P55259|GP2_HUMAN;sp|P55259-2|GP2_HUMAN;sp|P55259-4|GP2_HUMAN	6.37146e-05	1;1;1	DPSTVEDKCEK	2.02787e-06
GPATCH2	GPATCH2	sp|Q9NW75-2|GPTC2_HUMAN	6.37146e-05	1	SGGTPTSMATNWTSEIPL	1.99975e-12
GPATCH2	GPATCH2	sp|Q9NW75|GPTC2_HUMAN	6.37146e-05	5	SGGTPTSMVPIPGPVGNK	2.36496e-05
GPD2	GPD2	sp|P43304-2|GPDM_HUMAN	0.001429	1	MKLDIEQYR	0.0006265
GPD2	GPD2	sp|P43304|GPDM_HUMAN	6.37146e-05	16	GTILVGGGALATVLGLSQFAHYR	6.30512e-16
GPM6B	GPM6B	sp|Q13491-4|GPM6B_HUMAN;sp|Q13491-2|GPM6B_HUMAN;sp|Q13491-3|GPM6B_HUMAN	6.37146e-05	4;0;2	AKEEQELQDIQSR	3.94071e-09
GPM6B	GPM6B	sp|Q13491|GPM6B_HUMAN	0.000606281	1	KGCFECCIK	0.000325011
GPR64	GPR64	sp|Q8IZP9-9|GPR64_HUMAN	0.00619373	1	LAENSGNASTER	0.002945
GPR64	GPR64	sp|Q8IZP9|GPR64_HUMAN;sp|Q8IZP9-8|GPR64_HUMAN;sp|Q8IZP9-7|GPR64_HUMAN;sp|Q8IZP9-6|GPR64_HUMAN;sp|Q8IZP9-5|GPR64_HUMAN;sp|Q8IZP9-4|GPR64_HUMAN;sp|Q8IZP9-3|GPR64_HUMAN;sp|Q8IZP9-2|GPR64_HUMAN	6.37146e-05	1;1;1;1;1;1;1;1	LAENSDWSK	3.21323e-05
GPS1	GPS1	sp|Q13098-5|CSN1_HUMAN;sp|Q13098|CSN1_HUMAN	0.00113888	1;1	PLPVQVFNLQGAVEPMQID	0.000543314
GPS1	GPS1	sp|Q13098-6|CSN1_HUMAN	6.37146e-05	1	PLPVQVFNLQPASSVSGSGGAESQDR	1.8481e-08
GRAMD3	GRAMD3	sp|Q96HH9-3|GRAM3_HUMAN	6.37146e-05	1	SIQQTFQAQLMPWK	1.56058e-05
GRAMD3	GRAMD3	sp|Q96HH9|GRAM3_HUMAN;sp|Q96HH9-2|GRAM3_HUMAN;sp|Q96HH9-4|GRAM3_HUMAN	6.37146e-05	2;0;0	LGSAHSEAENGVEEK	6.30512e-16
GRIPAP1	GRIPAP1	sp|Q4V328-2|GRAP1_HUMAN	6.37146e-05	1	EAEGKEEELQDVR	3.53595e-05
GRIPAP1	GRIPAP1	sp|Q4V328-4|GRAP1_HUMAN	0.000606281	1	ALQDQIQTAK	0.000262201
GSE1	GSE1	sp|Q14687-3|GSE1_HUMAN	6.37146e-05	1	MKGSSLSSESSPVSSPATNHSSPASTPK	2.68047e-14
GSE1	GSE1	sp|Q14687|GSE1_HUMAN;sp|Q14687-2|GSE1_HUMAN	6.37146e-05	3;0	GMSHEPKSPSLGMLSTATR	1.63578e-09
GSN	GSN	sp|P06396-2|GELS_HUMAN	6.37146e-05	5	MVVEHPEFLK	3.99271e-09
GSN	GSN	sp|P06396-3|GELS_HUMAN	6.37146e-05	2	LFCCFPNSMVVEHPEFLK	1.98253e-12
GSN	GSN	sp|P06396|GELS_HUMAN	6.37146e-05	3	VPEARPNSMVVEHPEFLK	2.81721e-08
GSPT1	GSPT1	sp|P15170-2|ERF3A_HUMAN	6.37146e-05	7	QLNVNAKPFVPNVHAAEFVPSFLR	6.30512e-16
GSPT1	GSPT1	sp|P15170|ERF3A_HUMAN	6.37146e-05	1	ELSEPIVENGETEMSPEESWEHK	1.25332e-06
GUK1	GUK1	sp|Q16774-2|KGUA_HUMAN	6.37146e-05	2	APPDGMSGPRPVVLSGPSGAGK	3.76938e-11
GUK1	GUK1	sp|Q16774|KGUA_HUMAN	6.37146e-05	2	SGPRPVVLSGPSGAGK	1.29032e-10
GYG2	GYG2	sp|O15488-2|GLYG2_HUMAN;sp|O15488-3|GLYG2_HUMAN	0.000432419	1;0	SVTDQAFVTLATNDIYCQGALVLGQSLRR	0.000162851
GYG2	GYG2	sp|O15488|GLYG2_HUMAN;sp|O15488-4|GLYG2_HUMAN;sp|O15488-5|GLYG2_HUMAN;sp|O15488-6|GLYG2_HUMAN	6.37146e-05	1;1;1;1	SETEFHHGAQAGLELLR	7.205e-15
H2AFY	H2AFY	sp|O75367-2|H2AY_HUMAN	6.37146e-05	4	LQVVQADIASIDSDAVVHPTNTDFYIGGEVGNTLEK	2.40817e-18
H2AFY	H2AFY	sp|O75367|H2AY_HUMAN;sp|O75367-3|H2AY_HUMAN	6.37146e-05	8;8	LNLIHSEISNLAGFEVEAIINPTNADIDLKDDLGNTLEK	5.62624e-16
HAGH	HAGH	sp|Q16775-2|GLO2_HUMAN	6.37146e-05	5	MKVEVLPALTDNYMYLVIDDETKEAAIVDPVQPQK	1.46131e-08
HAGH	HAGH	sp|Q16775|GLO2_HUMAN	0.000188277	1	NLTVDEGTMK	8.61094e-05
HAUS8	HAUS8	sp|Q9BT25-2|HAUS8_HUMAN	0.00195672	1	SEGGRKSSLLQK	0.000841218
HAUS8	HAUS8	sp|Q9BT25|HAUS8_HUMAN	6.37146e-05	5	GAGKPATGPTNSSSAK	1.19039e-08
HAX1	HAX1	sp|O00165-3|HAX1_HUMAN	6.37146e-05	1	MTRDEDDDEEEEEEGGSWGR	4.20156e-09
HAX1	HAX1	sp|O00165|HAX1_HUMAN;sp|O00165-5|HAX1_HUMAN;sp|O00165-2|HAX1_HUMAN;sp|O00165-4|HAX1_HUMAN;sp|O00165-6|HAX1_HUMAN	6.37146e-05	5;2;5;5;5	SLFDLFR	1.09787e-09
HBS1L	HBS1L	sp|Q9Y450-2|HBS1L_HUMAN	6.37146e-05	15	CQSSPGISELTGSLSSLAFHK	6.30512e-16
HBS1L	HBS1L	sp|Q9Y450|HBS1L_HUMAN;sp|Q9Y450-4|HBS1L_HUMAN	6.37146e-05	56;56	ESDVGFIPTSGLSGENLITR	6.30512e-16
HCK	HCK	sp|P08631-4|HCK_HUMAN;sp|P08631-3|HCK_HUMAN	6.37146e-05	1;1	EGSEDIIVVALYDYEAIHHEDLSFQK	1.04357e-05
HCK	HCK	sp|P08631|HCK_HUMAN;sp|P08631-2|HCK_HUMAN	6.37146e-05	1;1	EAGSEDIIVVALYDYEAIHHEDLSFQK	1.4842e-13
HDAC7	HDAC7	sp|Q8WUI4-5|HDAC7_HUMAN;sp|Q8WUI4-6|HDAC7_HUMAN;sp|Q8WUI4-8|HDAC7_HUMAN;sp|Q8WUI4|HDAC7_HUMAN	6.37146e-05	1;1;1;1	LQETSVAPFALPTVSLLPAITLGLPAPAR	3.21812e-12
HDAC7	HDAC7	sp|Q8WUI4-7|HDAC7_HUMAN;sp|Q8WUI4-10|HDAC7_HUMAN;sp|Q8WUI4-3|HDAC7_HUMAN;sp|Q8WUI4-4|HDAC7_HUMAN;sp|Q8WUI4-2|HDAC7_HUMAN;sp|Q8WUI4-9|HDAC7_HUMAN	0.000785878	3;0;3;0;0;0	RRPAETLGDSSPSSSSTPASGCSSPNDSEHGPNPILGSEADSDRR	0.000381756
HDAC9	HDAC9	sp|Q9UKV0-3|HDAC9_HUMAN;sp|Q9UKV0-8|HDAC9_HUMAN	6.37146e-05	1;1	VKEEPVDSDEDAQIQEMESGEQAAFMQQVIGK	5.22264e-11
HDAC9	HDAC9	sp|Q9UKV0-7|HDAC9_HUMAN;sp|Q9UKV0-2|HDAC9_HUMAN;sp|Q9UKV0-4|HDAC9_HUMAN;sp|Q9UKV0-5|HDAC9_HUMAN;sp|Q9UKV0-6|HDAC9_HUMAN;sp|Q9UKV0|HDAC9_HUMAN	0.000432419	6;5;4;5;6;5	MAVGCVIELASK	0.000167629
HDGFRP2	HDGFRP2	sp|Q7Z4V5-2|HDGR2_HUMAN	6.37146e-05	2	CGSSEDLHDVR	5.5873e-12
HDGFRP2	HDGFRP2	sp|Q7Z4V5|HDGR2_HUMAN	6.37146e-05	1	CGSSEDLHDSVR	1.29773e-10
HELLS	HELLS	sp|Q9NRZ9-2|HELLS_HUMAN	6.37146e-05	3	VEQLDTAVITPAMLEEEEQLEAAGLER	1.79619e-10
HELLS	HELLS	sp|Q9NRZ9|HELLS_HUMAN;sp|Q9NRZ9-3|HELLS_HUMAN;sp|Q9NRZ9-4|HELLS_HUMAN;sp|Q9NRZ9-5|HELLS_HUMAN;sp|Q9NRZ9-6|HELLS_HUMAN;sp|Q9NRZ9-7|HELLS_HUMAN;sp|Q9NRZ9-8|HELLS_HUMAN;sp|Q9NRZ9-9|HELLS_HUMAN	6.37146e-05	3;3;3;3;3;3;3;3	PAERPAGSGGSEAPAMVEQLDTAVITPAMLEEEEQLEAAGLER	3.68453e-16
HEPACAM	HEPACAM	sp|Q14CZ8-2|HECAM_HUMAN	6.37146e-05	1	LKPEGELPATQSPIPSTIR	8.66096e-07
HEPACAM	HEPACAM	sp|Q14CZ8|HECAM_HUMAN	6.37146e-05	12	DKDSPETEENPAPEPR	6.55752e-12
HEXDC	HEXDC	sp|Q8WVB3-2|HEXDC_HUMAN	6.37146e-05	1	TCTPACSGCKLCCR	1.58268e-06
HEXDC	HEXDC	sp|Q8WVB3|HEXDC_HUMAN	6.37146e-05	4	EGAGSFPGSNILALVTQVSLHLR	8.44169e-06
HK1	HK1	sp|P19367-2|HXK1_HUMAN	6.37146e-05	2	MDCEHSLSLPCR	3.23144e-09
HK1	HK1	sp|P19367-3|HXK1_HUMAN	6.37146e-05	3	LHLLAESEIDKYLYAMR	1.13961e-07
HK1	HK1	sp|P19367|HXK1_HUMAN;sp|P19367-4|HXK1_HUMAN	6.37146e-05	8;0	MIAAQLLAYYFTELKDDQVK	6.19199e-15
HLA-A	HLA-A	sp|P01891|1A68_HUMAN	6.37146e-05	9	QDAYDGKDYIALKEDLR	1.28252e-09
HLA-A	HLA-A	sp|P01892|1A02_HUMAN	6.37146e-05	3	APWIEQEGPEYWDGETRK	6.30512e-16
HLA-A	HLA-A	sp|P04439|1A03_HUMAN	6.37146e-05	5	AYLDGTCVEWLR	3.13783e-15
HLA-A	HLA-A	sp|P05534|1A24_HUMAN	6.37146e-05	4	RKWEAAHVAEQQR	1.1833e-07
HLA-A	HLA-A	sp|P13746-2|1A11_HUMAN;sp|P13746|1A11_HUMAN	6.37146e-05	5;4	KWEAAHAAEQQR	2.37123e-09
HLA-A	HLA-A	sp|P16188|1A30_HUMAN	6.37146e-05	1	YFSTSVSRPGSGEPR	5.24805e-06
HLA-A	HLA-A	sp|P18462|1A25_HUMAN;sp|P30457|1A66_HUMAN;sp|P30453|1A34_HUMAN;sp|P16190|1A33_HUMAN;sp|P30456|1A43_HUMAN;sp|P30450|1A26_HUMAN;sp|P10316|1A69_HUMAN	6.37146e-05	2;2;2;0;2;2;0	KWETAHEAEQWR	5.17385e-10
HLA-A	HLA-A	sp|P30443|1A01_HUMAN	0.00207003	1	RVYLEGR	0.000914437
HLA-A	HLA-A	sp|P30447|1A23_HUMAN	6.37146e-05	1	EDLRSWTAADMAAQITQR	1.09508e-07
HLA-A	HLA-A	sp|P30455|1A36_HUMAN	6.37146e-05	1	VYLEGTCVEWLR	3.94463e-06
HLA-A	HLA-A	sp|P30459|1A74_HUMAN	0.000550223	1	AHSQTDRVDLGTLR	0.000222736
HLA-A	HLA-A	sp|Q09160|1A80_HUMAN	6.37146e-05	2	APWIEQEEPEYWDEETR	1.12147e-07
HLA-B	HLA-B	sp|P01889|1B07_HUMAN	6.37146e-05	4	GHDQYAYDGKDYIALNEDLR	3.07035e-13
HLA-B	HLA-B	sp|P03989|1B27_HUMAN	6.37146e-05	2	APWIEQEGPEYWDRETQICK	4.65848e-09
HLA-B	HLA-B	sp|P18463|1B37_HUMAN	6.37146e-05	1	MSGCDVGPDGR	5.26655e-06
HLA-B	HLA-B	sp|P30460|1B08_HUMAN	6.37146e-05	2	YFDTAMSRPGR	2.51855e-05
HLA-B	HLA-B	sp|P30461|1B13_HUMAN	6.37146e-05	4	DYIALNEDLSSWTAADTAAQITQLK	7.67697e-11
HLA-B	HLA-B	sp|P30466|1B18_HUMAN	6.37146e-05	4	FISVGYVDGTQFVR	6.43173e-13
HLA-B	HLA-B	sp|P30481|1B44_HUMAN	6.37146e-05	4	THVTHHPISDHEVTLR	4.10587e-14
HLA-B	HLA-B	sp|P30484|1B46_HUMAN	6.37146e-05	1	APWIEQEGPEYWDRETQK	2.17748e-09
HLA-B	HLA-B	sp|P30485|1B47_HUMAN	0.00400186	1	MFGCDVGPDGR	0.00187255
HLA-B	HLA-B	sp|P30486|1B48_HUMAN	6.37146e-05	1	EEPRAPWIEQEGPEYWDRETQISK	3.9151e-06
HLA-B	HLA-B	sp|P30488|1B50_HUMAN;sp|P30483|1B45_HUMAN;sp|P30487|1B49_HUMAN	6.37146e-05	2;2;2	GYNQLAYDGKDYIALNEDLSSWTAADTAAQITQR	6.3352e-15
HLA-B	HLA-B	sp|P30498|1B78_HUMAN;sp|P30490|1B52_HUMAN;sp|P18464|1B51_HUMAN	6.37146e-05	2;2;2	GHNQYAYDGKDYIALNEDLSSWTAADTAAQITQR	1.12405e-15
HLA-B	HLA-B	sp|Q29718|1B82_HUMAN	0.000125636	2	AYLEDLCVESLR	6.57867e-05
HLA-B	HLA-B	sp|Q95365|1B38_HUMAN;sp|Q29836|1B67_HUMAN;sp|P30475|1B39_HUMAN	6.37146e-05	4;4;4	GHNQFAYDGKDYIALNEDLSSWTAADTAAQITQR	1.72995e-11
HLA-B	HLA-B;HLA-C	sp|P30464|1B15_HUMAN;sp|P18465|1B57_HUMAN;sp|P10319|1B58_HUMAN;sp|P30685|1B35_HUMAN;sp|P30508|1C12_HUMAN;sp|Q29963|1C06_HUMAN;sp|P30491|1B53_HUMAN	0.000432419	0;2;2;0;0;0;0	ASAQTYR	0.000157682
HLA-C	HLA-C	sp|P10321|1C07_HUMAN	6.37146e-05	10	GGSCSQAACSNSAQGSDESLITCK	6.30512e-16
HLA-C	HLA-C	sp|P30499|1C01_HUMAN	6.37146e-05	1	WAAVMVPSGEEQR	1.95069e-06
HLA-C	HLA-C	sp|P30501|1C02_HUMAN	6.37146e-05	3	WVEQEGPEYWDR	6.30512e-16
HLA-C	HLA-C	sp|P30504|1C04_HUMAN	6.37146e-05	6	EPWVEQEGPEYWDR	1.84723e-12
HLA-C	HLA-C	sp|Q07000|1C15_HUMAN	6.37146e-05	3	GHDQLAYDGKDYIALNEDLR	4.72229e-08
HLA-C	HLA-C	sp|Q29960|1C16_HUMAN;sp|Q29960-2|1C16_HUMAN	6.37146e-05	1;1	THVTHHLVSDHEATLR	4.58995e-10
HLA-C	HLA-C	sp|Q95604|1C17_HUMAN	6.37146e-05	1	GYLENGKETLQR	1.80254e-05
HLA-C	HLA-C	sp|Q9TNN7|1C05_HUMAN	6.37146e-05	1	SWTAADKAAQITQR	1.66165e-09
HLA-DRB1	HLA-DRB1	sp|P01911|2B1F_HUMAN	6.37146e-05	4	AVTELGRPDAEYWNSQKDILEQAR	3.07882e-09
HLA-DRB1	HLA-DRB1	sp|P04229|2B11_HUMAN	6.37146e-05	5	CIYNQEESVRFDSDVGEYR	5.19596e-10
HLA-DRB1	HLA-DRB1	sp|P13760|2B14_HUMAN	6.37146e-05	5	SGEVYTCQVEHPSLTSPLTVEWR	6.30512e-16
HLA-DRB1	HLA-DRB1	sp|P13761|2B17_HUMAN	6.37146e-05	5	LFYNQEEFVR	2.5412e-10
HLA-DRB1	HLA-DRB1	sp|P20039|2B1B_HUMAN	6.37146e-05	3	AVTELGRPDEEYWNSQK	4.85121e-10
HLA-DRB1	HLA-DRB1	sp|Q30134|2B18_HUMAN	6.37146e-05	6	SGEVYTCQVEHPSVTSPLTVEWSAR	2.56133e-13
HLA-DRB1	HLA-DRB1	sp|Q30167|2B1A_HUMAN	6.37146e-05	2	YDSDVGEYR	5.78334e-06
HLA-DRB1	HLA-DRB1	sp|Q5Y7A7|2B1D_HUMAN	6.37146e-05	6	AVTELGRPDAEYWNSQKDILEDER	2.92335e-14
HLA-DRB1	HLA-DRB1	sp|Q95IE3|2B1C_HUMAN	6.37146e-05	3	HNYGAVESFTVQR	1.41864e-08
HLA-DRB1	HLA-DRB1	sp|Q9GIY3|2B1E_HUMAN	6.37146e-05	5	YFHNQEEFVRFDSDVGEYR	3.4796e-08
HLA-DRB1	HLA-DRB1	sp|Q9TQE0|2B19_HUMAN	6.37146e-05	6	GIYNQEENVRFDSDVGEYR	8.30575e-12
HM13	HM13	sp|Q8TCT9-2|HM13_HUMAN;sp|Q8TCT9-4|HM13_HUMAN	6.37146e-05	2;2	LTHFPTVSGSPASLADSMQQK	3.07888e-14
HM13	HM13	sp|Q8TCT9|HM13_HUMAN;sp|Q8TCT9-5|HM13_HUMAN	6.37146e-05	4;4	GEVTEMFSYEESNPKDPAAVTESK	6.07813e-16
HMGA1	HMGA1	sp|P17096-2|HMGA1_HUMAN	6.37146e-05	2	KQPPKEPSEVPTPK	5.94675e-15
HMGA1	HMGA1	sp|P17096|HMGA1_HUMAN;sp|P17096-3|HMGA1_HUMAN	6.37146e-05	4;4	KQPPVSPGTALVGSQK	6.30512e-16
HMGA2	HMGA2	sp|P52926-2|HMGA2_HUMAN	0.000903941	2	KWDNLLPR	0.000434327
HMGA2	HMGA2	sp|P52926|HMGA2_HUMAN	6.37146e-05	4	KPAQEETEETSSQESAEED	1.52858e-15
HMGCR	HMGCR	sp|P04035-2|HMDH_HUMAN	0.00195672	1	DYNYSLLGGGASSR	0.000841656
HMGCR	HMGCR	sp|P04035|HMDH_HUMAN	6.37146e-05	3	EFQVPMATTEGCLVASTNR	1.2663e-09
HMGN3	HMGN3	sp|Q15651-2|HMGN3_HUMAN	0.000666465	1	QEAGKEGTEN	0.000344968
HMGN3	HMGN3	sp|Q15651|HMGN3_HUMAN	6.37146e-05	7	AEEAQKTESVDNEGE	6.30512e-16
HN1	HN1	sp|Q9UK76-2|HN1_HUMAN	6.37146e-05	2	RNSSEASSGDFLDLKK	2.11915e-11
HN1	HN1	sp|Q9UK76-3|HN1_HUMAN	6.37146e-05	2	ASNIFGTPEENQASWAK	6.30512e-16
HN1L	HN1L	sp|Q9H910-2|HN1L_HUMAN	6.37146e-05	2	MKPPGGESSNLFGSPEEATPSSRPNR	9.60389e-08
HN1L	HN1L	sp|Q9H910|HN1L_HUMAN	6.37146e-05	6	AMKPPGGESSNLFGSPEEATPSSRPNR	6.30512e-16
HNRNPA1	HNRNPA1	sp|P09651-2|ROA1_HUMAN;sp|P09651-3|ROA1_HUMAN	6.37146e-05	2;0	GGGGYGGSGDGYNGFGNDGSNFGGGGSYNDFGNYNNQSSNFGPMK	6.30512e-16
HNRNPA1	HNRNPA1	sp|P09651|ROA1_HUMAN	6.37146e-05	1	GGGGYGGSGDGYNGFGNDGGYGGGGPGYSGGSR	3.21204e-17
HNRNPA2B1	HNRNPA2B1	sp|P22626-2|ROA2_HUMAN	0.000606281	3	MEREKEQFR	0.00029649
HNRNPA2B1	HNRNPA2B1	sp|P22626|ROA2_HUMAN	6.37146e-05	5	TLETVPLER	7.53483e-15
HNRNPA3	HNRNPA3	sp|P51991-2|ROA3_HUMAN	6.37146e-05	5	MEGHDPKEPEQLRK	5.70268e-10
HNRNPA3	HNRNPA3	sp|P51991|ROA3_HUMAN	6.37146e-05	11	RGEEGHDPKEPEQLR	3.0337e-13
HNRNPAB	HNRNPAB	sp|Q99729-3|ROAA_HUMAN;sp|Q99729-2|ROAA_HUMAN;sp|Q99729-4|ROAA_HUMAN	6.37146e-05	10;5;5	GSGGGGGGGGQGSTNYGK	6.30512e-16
HNRNPAB	HNRNPAB	sp|Q99729|ROAA_HUMAN	6.37146e-05	1	SEAGEEQPMETTGATENGHEAVPEASRGRGWTGAAAGAGGATAAPPSGNQNGAEGDQINASK	7.05709e-09
HNRNPC	HNRNPC	sp|P07910-2|HNRPC_HUMAN;sp|P07910-3|HNRPC_HUMAN;sp|P07910-4|HNRPC_HUMAN	6.37146e-05	5;0;5	SAAEMYGSSFDLDYDFQR	3.66388e-16
HNRNPC	HNRNPC	sp|P07910|HNRPC_HUMAN	6.37146e-05	5	SAAEMYGSVTEHPSPSPLLSSSFDLDYDFQR	3.18306e-19
HNRNPD	HNRNPD	sp|Q14103-3|HNRPD_HUMAN;sp|Q14103|HNRPD_HUMAN	6.37146e-05	8;8	EEWKMFIGGLSWDTTKK	6.30512e-16
HNRNPD	HNRNPD	sp|Q14103-4|HNRPD_HUMAN;sp|Q14103-2|HNRPD_HUMAN	6.37146e-05	5;5	IDASKNEEDEGK	6.30512e-16
HNRNPH3	HNRNPH3	sp|P31942-2|HNRH3_HUMAN	6.37146e-05	1	GSYGGFDDYGGYNNYGYGNDGFDDR	6.30512e-16
HNRNPH3	HNRNPH3	sp|P31942-6|HNRH3_HUMAN	0.000606281	1	CFSLNYTGYGGFDDYGGYNNYGYGNDGFDDR	0.000266345
HNRNPH3	HNRNPH3	sp|P31942|HNRH3_HUMAN;sp|P31942-3|HNRH3_HUMAN;sp|P31942-4|HNRH3_HUMAN;sp|P31942-5|HNRH3_HUMAN	6.37146e-05	4;4;4;4	GGDGYDGGYGGFDDYGGYNNYGYGNDGFDDRMR	9.13372e-18
HNRNPK	HNRNPK	sp|P61978-3|HNRPK_HUMAN	6.37146e-05	6	IIPTLEEYQHYK	3.65165e-14
HNRNPK	HNRNPK	sp|P61978|HNRPK_HUMAN	6.37146e-05	2	IITITGTQDQIQNAQYLLQNSVKQYSGK	6.30512e-16
HNRNPM	HNRNPM	sp|P52272-2|HNRPM_HUMAN	6.37146e-05	1	AGRLGSTVFVANLDYK	3.21157e-07
HNRNPM	HNRNPM	sp|P52272|HNRPM_HUMAN	6.37146e-05	2	VMATTGGMGMGPGGPGMITIPPSILNNPNIPNEIIHALQAGR	6.30512e-16
HNRNPR	HNRNPR	sp|O43390-2|HNRPR_HUMAN	6.37146e-05	3	VTGLTEGLVDVILYHQPDDK	6.30512e-16
HNRNPR	HNRNPR	sp|O43390|HNRPR_HUMAN	6.37146e-05	5	TKENILEEFSKVTEGLVDVILYHQPDDK	6.30512e-16
HNRNPU	HNRNPU	sp|Q00839-2|HNRPU_HUMAN	6.37146e-05	5	QGQQQAGGDGK	1.00353e-12
HNRNPU	HNRNPU	sp|Q00839|HNRPU_HUMAN	6.37146e-05	12	AEGGGGGGRPGAPAAGDGK	6.30512e-16
HNRNPUL1	HNRNPUL1	sp|Q9BUJ2-4|HNRL1_HUMAN	6.37146e-05	3	MDNITRQNQFYDTQVIK	8.0569e-08
HNRNPUL1	HNRNPUL1	sp|Q9BUJ2|HNRL1_HUMAN;sp|Q9BUJ2-2|HNRL1_HUMAN;sp|Q9BUJ2-3|HNRL1_HUMAN;sp|Q9BUJ2-5|HNRL1_HUMAN	6.37146e-05	7;7;4;0	LQAALEAEEPDDER	6.30512e-16
HNRPDL	HNRPDL	sp|O14979-3|HNRDL_HUMAN;sp|O14979-2|HNRDL_HUMAN	6.37146e-05	5;4	MEDMNEYSNIEEFAEGSK	6.30512e-16
HNRPDL	HNRPDL	sp|O14979|HNRDL_HUMAN	6.37146e-05	8	QHPPADSSVTMEDMNEYSNIEEFAEGSK	6.30512e-16
HP1BP3	HP1BP3	sp|Q5SSJ5-5|HP1B3_HUMAN	6.37146e-05	1	ADSIHSTLFIIGQNS	9.09998e-10
HP1BP3	HP1BP3	sp|Q5SSJ5|HP1B3_HUMAN;sp|Q5SSJ5-2|HP1B3_HUMAN;sp|Q5SSJ5-3|HP1B3_HUMAN	6.37146e-05	64;64;58	SGEKPLLGGSLMEYAILSAIAAMNEPK	6.30512e-16
HSPA8	HSPA8	sp|P11142-2|HSP7C_HUMAN	0.000550223	1	FELTGMPGGMPGGFPGGGAPPSGGASSGPTIEEVD	0.000189081
HSPA8	HSPA8	sp|P11142|HSP7C_HUMAN	6.37146e-05	61	CNEIINWLDKNQTAEK	6.30512e-16
HSPH1	HSPH1	sp|Q92598-2|HS105_HUMAN	6.37146e-05	2	VPTEENEMSSEADMECLNQRPPENPDTDANEK	1.36889e-09
HSPH1	HSPH1	sp|Q92598|HS105_HUMAN;sp|Q92598-3|HS105_HUMAN	6.37146e-05	6;6	VPTEENEMSSEADMECLNQRPPENPDTDK	2.58981e-17
HTATIP2	HTATIP2	sp|Q9BUP3-3|HTAI2_HUMAN	6.37146e-05	5	AGPAALSAAAAAALAAALLLLR	3.50346e-15
HTATIP2	HTATIP2	sp|Q9BUP3|HTAI2_HUMAN;sp|Q9BUP3-2|HTAI2_HUMAN	0.000125636	2;2	AETEALSKLREDF	8.33549e-05
HUWE1	HUWE1	sp|Q7Z6Z7-2|HUWE1_HUMAN	6.37146e-05	1	TAPSTNSSAPAVVGNPGVTEVLAQQR	1.53069e-15
HUWE1	HUWE1	sp|Q7Z6Z7|HUWE1_HUMAN;sp|Q7Z6Z7-3|HUWE1_HUMAN	6.37146e-05	4;4	TAPSTNSSAPAVVGNPGVTEVSPEFLAALPPAIQEEVLAQQR	6.30512e-16
IBTK	IBTK	sp|Q9P2D0-3|IBTK_HUMAN	0.00309561	1	LIDIISSK	0.00136712
IBTK	IBTK	sp|Q9P2D0|IBTK_HUMAN;sp|Q9P2D0-2|IBTK_HUMAN	6.37146e-05	45;45	DLQSPDFTTGFHSDKIEAK	6.30512e-16
IDH3B	IDH3B	sp|O43837-2|IDH3B_HUMAN	6.37146e-05	1	TSDMGGYATCHDFTEAVIAALPHP	1.94894e-06
IDH3B	IDH3B	sp|O43837|IDH3B_HUMAN;sp|O43837-3|IDH3B_HUMAN	6.37146e-05	4;4	DMGGYSTTTDFIK	3.96535e-14
IFT122	IFT122	sp|Q9HBG6-4|IF122_HUMAN	0.000606281	1	DTVYCVAYAKDGLWSPEQK	0.000247959
IFT122	IFT122	sp|Q9HBG6|IF122_HUMAN;sp|Q9HBG6-2|IF122_HUMAN	6.37146e-05	3;3	ENEDAEDVIVNR	1.34476e-06
IGF2BP2	IGF2BP2	sp|Q9Y6M1-6|IF2B2_HUMAN	6.37146e-05	2	MEVDYSVSK	3.69165e-05
IGF2BP2	IGF2BP2	sp|Q9Y6M1|IF2B2_HUMAN;sp|Q9Y6M1-1|IF2B2_HUMAN;sp|Q9Y6M1-3|IF2B2_HUMAN;sp|Q9Y6M1-4|IF2B2_HUMAN;sp|Q9Y6M1-5|IF2B2_HUMAN	6.37146e-05	9;9;0;0;0	LYIGNLSPAVTADDLR	6.30512e-16
IGFLR1	IGFLR1	sp|Q9H665-2|IGFR1_HUMAN	0.000432419	1	FGPPPCPELSSLASQPLSR	0.000143823
IGFLR1	IGFLR1	sp|Q9H665|IGFR1_HUMAN	0.00535344	1	ELSSLASQPLSR	0.00252739
IGSF3	IGSF3	sp|O75054-2|IGSF3_HUMAN	0.00314869	1	NIPIIVLPLTDNWVVK	0.00145295
IGSF3	IGSF3	sp|O75054|IGSF3_HUMAN	6.37146e-05	1	NIPIIVLPLK	2.28499e-05
IKBIP	IKBIP	sp|Q70UQ0-4|IKIP_HUMAN	6.37146e-05	41	AIEKLEEEQHALFAR	6.30512e-16
IKBIP	IKBIP	sp|Q70UQ0|IKIP_HUMAN;sp|Q70UQ0-2|IKIP_HUMAN;sp|Q70UQ0-3|IKIP_HUMAN	6.37146e-05	42;40;0	ISGLVTDVISLTDSVQELENKIEKVEK	8.37508e-17
IKZF1	IKZF1	sp|Q13422-2|IKZF1_HUMAN	6.37146e-05	1	VVGERPFQCNQCGASFTQK	5.38513e-15
IKZF1	IKZF1	sp|Q13422-7|IKZF1_HUMAN	6.37146e-05	1	THSVIKEETNHSEMAEDLCK	6.30512e-16
IKZF2	IKZF2	sp|Q9UKS7-2|IKZF2_HUMAN	6.37146e-05	2	LPNGERPFHCNQCGASFTQK	6.30512e-16
IKZF2	IKZF2	sp|Q9UKS7|IKZF2_HUMAN	6.37146e-05	2	KVQELQGEGGIRLPNGK	3.43993e-07
ILF3	ILF3	sp|Q12906-6|ILF3_HUMAN;sp|Q12906-4|ILF3_HUMAN	6.37146e-05	6;6	DSSKGEDSAEETEAKPAVVAPAPVVEAVSTPSAAFPSDATAENVK	6.30512e-16
ILF3	ILF3	sp|Q12906|ILF3_HUMAN;sp|Q12906-3|ILF3_HUMAN;sp|Q12906-5|ILF3_HUMAN	6.37146e-05	18;0;0	SGGNSYGSGGASYNPGSHGGYGGGSGGGSSYQGK	5.8554e-23
IMMT	IMMT	sp|Q16891-2|IMMT_HUMAN	6.37146e-05	5	QKGDTPASATAGDTLSVPAPAVQPEESLK	6.19745e-14
IMMT	IMMT	sp|Q16891-3|IMMT_HUMAN	6.37146e-05	1	TDHPEIGEGKPTPALSALAK	2.16009e-09
IMUP	IMUP	sp|Q9GZP8-2|IMUP_HUMAN	6.37146e-05	2	DTTALPTPAAAPAIR	1.23259e-08
IMUP	IMUP	sp|Q9GZP8|IMUP_HUMAN	6.37146e-05	2	KGKKKEAPH	4.42204e-08
INF2	INF2	sp|Q27J81-2|INF2_HUMAN	0.00113888	1	SQEGLRPRPK	0.000479265
INF2	INF2	sp|Q27J81|INF2_HUMAN;sp|Q27J81-3|INF2_HUMAN	6.37146e-05	4;0	KRPSRSQEEVPPDSDDNK	6.69714e-09
ING4	ING4	sp|Q9UNL4-4|ING4_HUMAN;sp|Q9UNL4-7|ING4_HUMAN	0.000125636	2;0	QIESSDYDSSSSKGR	6.25323e-05
ING4	ING4	sp|Q9UNL4-5|ING4_HUMAN	0.000125636	1	QIESSDYDSSSSKEGR	6.35971e-05
ING4	ING4	sp|Q9UNL4|ING4_HUMAN;sp|Q9UNL4-6|ING4_HUMAN;sp|Q9UNL4-2|ING4_HUMAN;sp|Q9UNL4-3|ING4_HUMAN;sp|Q9UNL4-8|ING4_HUMAN	6.37146e-05	2;2;2;2;2	QIESSDYDSSSSKGKK	6.30512e-16
IQSEC2	IQSEC2	sp|Q5JU85-2|IQEC2_HUMAN;sp|Q5JU85|IQEC2_HUMAN	6.37146e-05	10;9	TVSVEGDAPGSDLSTAVDSPGSQPPYR	6.20176e-11
IQSEC2	IQSEC2	sp|Q5JU85-3|IQEC2_HUMAN	0.00113888	1	GALSSSLRDLSDAGVCY	0.000462822
IRF2BP2	IRF2BP2	sp|Q7Z5L9-2|I2BP2_HUMAN	0.000125636	2	FKKEPALTAVAR	5.92342e-05
IRF2BP2	IRF2BP2	sp|Q7Z5L9-3|I2BP2_HUMAN	6.37146e-05	1	MAALILVADNAGGSHASK	2.03746e-05
IRF2BP2	IRF2BP2	sp|Q7Z5L9|I2BP2_HUMAN	6.37146e-05	4	LLGFEANGANGSK	8.03562e-07
IRF4	IRF4	sp|Q15306-2|IRF4_HUMAN	0.00264069	1	QLTLEDPQMSMSHPYTMTTPYPSLPAQVHNYMMPPLDR	0.00119134
IRF4	IRF4	sp|Q15306|IRF4_HUMAN	0.000550223	1	QLTLEDPQMSMSHPYTMTTPYPSLPAQQVHNYMMPPLDR	0.000192855
IST1	IST1	sp|P53990-2|IST1_HUMAN	6.37146e-05	2	GPVDDINADKNISSAQIVGPGPKPEASAK	6.30512e-16
IST1	IST1	sp|P53990|IST1_HUMAN	6.37146e-05	1	GGSGGFTAPVGGPDGTVPMPMPMPMPSANTPFSYPLPK	3.69229e-11
ISYNA1	ISYNA1	sp|Q9NPH2-2|INO1_HUMAN	6.37146e-05	1	VAPNDLVFDGWDISSLNLAEAMR	1.31611e-07
ISYNA1	ISYNA1	sp|Q9NPH2|INO1_HUMAN	6.37146e-05	5	LGVMLVGWGGNNGSTLTAAVLANR	1.55974e-14
ITGA6	ITGA6	sp|P23229-2|ITA6_HUMAN;sp|P23229-4|ITA6_HUMAN;sp|P23229-6|ITA6_HUMAN;sp|P23229-7|ITA6_HUMAN;sp|P23229-9|ITA6_HUMAN	6.37146e-05	4;4;4;4;4	DHYDATYHK	1.60943e-09
ITGA6	ITGA6	sp|P23229-3|ITA6_HUMAN;sp|P23229-5|ITA6_HUMAN;sp|P23229|ITA6_HUMAN	6.37146e-05	4;4;4	EIKDEKYIDNLEK	2.87842e-05
ITGA7	ITGA7	sp|Q13683-3|ITA7_HUMAN;sp|Q13683-13|ITA7_HUMAN	6.37146e-05	2;2	LIPVPANSYFGFSIDSGK	5.12232e-10
ITGA7	ITGA7	sp|Q13683-7|ITA7_HUMAN	6.37146e-05	1	GLLFVTNIDSSDPDQLVYK	1.23229e-12
ITGAL	ITGAL	sp|P20701-3|ITAL_HUMAN	0.00154339	1	AGKDIPPILRPSLHSETWEIPFEK	0.000807054
ITGAL	ITGAL	sp|P20701|ITAL_HUMAN;sp|P20701-2|ITAL_HUMAN	6.37146e-05	4;4	YLGMTLATDPTDGSILACDPGLSR	6.30512e-16
ITGAV	ITGAV	sp|P06756-2|ITAV_HUMAN	0.00113888	1	QLISDQVAEIVSK	0.000523571
ITGAV	ITGAV	sp|P06756|ITAV_HUMAN	6.37146e-05	7	SQDIDADGQGFCQGGFSIDFTKADR	1.5174e-10
ITGB1	ITGB1	sp|P05556-5|ITB1_HUMAN	0.000550223	1	WDTQENPIYK	0.000210844
ITGB1	ITGB1	sp|P05556|ITB1_HUMAN;sp|P05556-2|ITB1_HUMAN;sp|P05556-3|ITB1_HUMAN;sp|P05556-4|ITB1_HUMAN	6.37146e-05	10;0;0;0	MNAKWDTGENPIYK	6.30512e-16
ITGB4	ITGB4	sp|P16144-3|ITB4_HUMAN	6.37146e-05	2	DYSTLTSVSSHGLPPIWEHGR	9.19867e-11
ITGB4	ITGB4	sp|P16144|ITB4_HUMAN	6.37146e-05	2	SSDAEAPHGPPDDGGAGGK	4.88945e-05
ITIH4	ITIH4	sp|Q14624-2|ITIH4_HUMAN	6.37146e-05	4	APAVPAPIQAPSAILPLPGQSVER	4.04669e-06
ITIH4	ITIH4	sp|Q14624|ITIH4_HUMAN	6.37146e-05	9	IPKPEASFSPR	4.58043e-08
ITM2A	ITM2A	sp|O43736-2|ITM2A_HUMAN	0.000550223	1	TQILTGKSTIYR	0.000232476
ITM2A	ITM2A	sp|O43736|ITM2A_HUMAN	0.00154339	1	TQILTGKELR	0.000726068
ITPA	ITPA	sp|Q9BY32-2|ITPA_HUMAN	0.000432419	1	MAASLVVQILGDKFPCTLVAQKIDLPEYQGEPDEISIQK	0.000128649
ITPA	ITPA	sp|Q9BY32|ITPA_HUMAN	6.37146e-05	12	KLEEVVQILGDK	6.30512e-16
ITSN1	ITSN1	sp|Q15811-3|ITSN1_HUMAN	6.37146e-05	2	SHDEITIQPGDIVMVDESQTGEPGWLGGELK	3.31401e-12
ITSN1	ITSN1	sp|Q15811|ITSN1_HUMAN;sp|Q15811-2|ITSN1_HUMAN	6.37146e-05	8;8	KPEIAQVIASYTATGPEQLTLAPGQLILIR	1.80611e-11
IZUMO4	IZUMO4	sp|Q1ZYL8-2|IZUM4_HUMAN;sp|Q1ZYL8-4|IZUM4_HUMAN;sp|Q1ZYL8-3|IZUM4_HUMAN	6.37146e-05	1;0;0	QDTSMSLVSPALR	4.05919e-06
IZUMO4	IZUMO4	sp|Q1ZYL8|IZUM4_HUMAN	0.00113888	1	ATPAFLVSPALR	0.000472977
KALRN	KALRN	sp|O60229-6|KALRN_HUMAN;sp|O60229-4|KALRN_HUMAN	6.37146e-05	1;1	GPSLGWLFAK	3.89533e-05
KALRN	KALRN	sp|O60229|KALRN_HUMAN;sp|O60229-2|KALRN_HUMAN;sp|O60229-3|KALRN_HUMAN	6.37146e-05	12;12;7	RDGVEDIDSQGDGSSQPDTISIASR	1.28157e-10
KANK2	KANK2	sp|Q63ZY3-2|KANK2_HUMAN	0.00314869	1	QAASQESEEAGGTAPPLSSPPGGPPAGVR	0.00146074
KANK2	KANK2	sp|Q63ZY3|KANK2_HUMAN;sp|Q63ZY3-3|KANK2_HUMAN	6.37146e-05	2;2	QAASQESEEAGGTGGPPAGVR	1.94825e-16
KAT6B	KAT6B	sp|Q8WYB5-3|KAT6B_HUMAN	6.37146e-05	1	LLSVTSDEGSMNAFTGRGSPDTEIK	8.3246e-15
KAT6B	KAT6B	sp|Q8WYB5|KAT6B_HUMAN;sp|Q8WYB5-2|KAT6B_HUMAN	6.37146e-05	3;3	TKVCTTPSSGHAASGKDSSSR	2.08129e-10
KAT7	KAT7	sp|O95251-2|KAT7_HUMAN;sp|O95251-3|KAT7_HUMAN	6.37146e-05	1;1	HFSISGCPLYHNLSADECKAPTER	6.30512e-16
KAT7	KAT7	sp|O95251|KAT7_HUMAN	6.37146e-05	14	HFSISGCPLYHNLSADECKVR	6.30512e-16
KAZN	KAZN	sp|Q674X7-3|KAZRN_HUMAN	6.37146e-05	1	QLAAQGEPAPSCGAGAGPARPPGPAACEQCVDAAGPGDRPR	1.64155e-06
KAZN	KAZN	sp|Q674X7|KAZRN_HUMAN;sp|Q674X7-2|KAZRN_HUMAN;sp|Q674X7-4|KAZRN_HUMAN;sp|Q674X7-5|KAZRN_HUMAN	0.000250094	2;2;0;2	IDGAVQSASQEVTNLR	8.98621e-05
KCNAB2	KCNAB2	sp|Q13303-2|KCAB2_HUMAN	6.37146e-05	1	QTGSPGMIYR	1.50318e-08
KCNAB2	KCNAB2	sp|Q13303-3|KCAB2_HUMAN	6.37146e-05	1	LQLEYVDVVFANRPDPNTPMEGDPFSSSK	2.16696e-06
KCNAB2	KCNAB2	sp|Q13303|KCAB2_HUMAN	6.37146e-05	3	QTGSPGMIYSTR	2.68542e-06
KCNMA1	KCNMA1	sp|Q12791-5|KCMA1_HUMAN;sp|Q12791-2|KCMA1_HUMAN;sp|Q12791-3|KCMA1_HUMAN;sp|Q12791|KCMA1_HUMAN	6.37146e-05	2;2;0;0	RLEDEQPSTLSPK	2.55433e-06
KCNMA1	KCNMA1	sp|Q12791-7|KCMA1_HUMAN;sp|Q12791-4|KCMA1_HUMAN	6.37146e-05	1;1	LVTEPVEDEQPSTLSPK	1.24858e-06
KDM1A	KDM1A	sp|O60341-2|KDM1A_HUMAN	6.37146e-05	2	KLPPPPPQAPPEEENESEPEEPSGQAGGLQDDSSGGYGDGQASGVEGAAFQSR	3.23467e-07
KDM1A	KDM1A	sp|O60341|KDM1A_HUMAN	6.37146e-05	5	KLPPPPPQAPPEEENESEPEEPSGVEGAAFQSR	6.30512e-16
KDM5C	KDM5C	sp|P41229-2|KDM5C_HUMAN;sp|P41229-3|KDM5C_HUMAN;sp|P41229-4|KDM5C_HUMAN	6.37146e-05	1;1;1	VAPEEGSDLELLSSLLPQLTGPVLELPEATR	1.90186e-05
KDM5C	KDM5C	sp|P41229|KDM5C_HUMAN	6.37146e-05	3	VQGLLENGDSVTSPEKVAPEEGSGKR	6.30512e-16
KHK	KHK	sp|P50053-2|KHK_HUMAN	6.37146e-05	7	TIVLHDTSLPDVSATDFEKVDLTQFK	5.08633e-14
KHK	KHK	sp|P50053|KHK_HUMAN	6.37146e-05	5	YTVFQTTGSVPIATVIINEASGSR	1.40545e-13
KIAA0430	KIAA0430	sp|Q9Y4F3-5|MARF1_HUMAN;sp|Q9Y4F3-6|MARF1_HUMAN	0.00154339	1;0	QVSPLLASQSWSSSR	0.000772008
KIAA0430	KIAA0430	sp|Q9Y4F3|MARF1_HUMAN;sp|Q9Y4F3-4|MARF1_HUMAN;sp|Q9Y4F3-3|MARF1_HUMAN	6.37146e-05	1;1;1	QVSPLLASQSWSSR	7.8699e-06
KIAA0528	KIAA0528	sp|Q86YS7-2|K0528_HUMAN	6.37146e-05	6	EHLESASSNSGIPAAQR	6.87358e-13
KIAA0528	KIAA0528	sp|Q86YS7|K0528_HUMAN	6.37146e-05	9	AMTVEKASPVGDGNFR	6.30512e-16
KIAA1328	KIAA1328	sp|Q86T90-3|K1328_HUMAN	6.37146e-05	1	LDMNGSDSGPSLLK	1.88149e-07
KIAA1328	KIAA1328	sp|Q86T90|K1328_HUMAN;sp|Q86T90-2|K1328_HUMAN;sp|Q86T90-4|K1328_HUMAN	6.37146e-05	6;5;0	YETSLLDLVQSLSPNSAPKPQR	6.30512e-16
KIAA1468	KIAA1468	sp|Q9P260-2|K1468_HUMAN	6.37146e-05	3	VVPALITLSSDPEISVR	2.04022e-14
KIAA1468	KIAA1468	sp|Q9P260|K1468_HUMAN	6.37146e-05	3	ATVPIYATGVLTCYIQEEDRK	1.55451e-10
KIAA1598	KIAA1598	sp|A0MZ66-5|SHOT1_HUMAN	0.00201183	1	VIEEVNF	0.000847651
KIAA1598	KIAA1598	sp|A0MZ66|SHOT1_HUMAN;sp|A0MZ66-3|SHOT1_HUMAN;sp|A0MZ66-4|SHOT1_HUMAN;sp|A0MZ66-6|SHOT1_HUMAN;sp|A0MZ66-7|SHOT1_HUMAN;sp|A0MZ66-2|SHOT1_HUMAN	6.37146e-05	11;11;11;3;0;11	ISHMVIEEVNFMQNHLEIEK	8.71532e-15
KIAA1704	KIAA1704	sp|Q8IXQ4-2|K1704_HUMAN	0.00240879	1	PAKGPVNYNVTTEFEK	0.00113176
KIAA1704	KIAA1704	sp|Q8IXQ4|K1704_HUMAN;sp|Q8IXQ4-4|K1704_HUMAN;sp|Q8IXQ4-3|K1704_HUMAN	6.37146e-05	13;9;0	KQDDSPPRPIIGPALPPGFIK	6.30512e-16
KIAA1958	KIAA1958	sp|Q8N8K9-2|K1958_HUMAN	6.37146e-05	3	LTFADELILR	1.3799e-06
KIAA1958	KIAA1958	sp|Q8N8K9|K1958_HUMAN	0.000432419	5	LNKFPVFNINDDLNDLCTSAVSPNTTK	0.000128453
KIAA2013	KIAA2013	sp|Q8IYS2-2|K2013_HUMAN	0.000606281	2	GLGLALSPVSR	0.000279013
KIAA2013	KIAA2013	sp|Q8IYS2|K2013_HUMAN	0.00201183	1	SKEDPSV	0.000849711
KIF13A	KIF13A	sp|Q9H1H9-3|KI13A_HUMAN;sp|Q9H1H9-4|KI13A_HUMAN	6.37146e-05	2;1	GLDSYQEEDLNCVR	2.83002e-10
KIF13A	KIF13A	sp|Q9H1H9|KI13A_HUMAN	6.37146e-05	3	KIDSEEEENELEAINR	6.30512e-16
KIF1A	KIF1A	sp|Q12756-2|KIF1A_HUMAN	6.37146e-05	4	DPFYDRPPLFSLVGR	6.86001e-11
KIF1A	KIF1A	sp|Q12756|KIF1A_HUMAN	6.37146e-05	2	LRDLLYAQGLGDITDMTNALVGMSPSSSLSALSSR	1.19197e-11
KIF1B	KIF1B	sp|O60333-3|KIF1B_HUMAN	6.37146e-05	19	CQASASAESLNSHSGHPTADVQTFQAK	6.30512e-16
KIF1B	KIF1B	sp|O60333|KIF1B_HUMAN;sp|O60333-4|KIF1B_HUMAN	0.000492459	1;1	VISALAEVDNCTSK	0.000178437
KIF20B	KIF20B	sp|Q96Q89-3|KI20B_HUMAN;sp|Q96Q89-2|KI20B_HUMAN;sp|Q96Q89-5|KI20B_HUMAN;sp|Q96Q89|KI20B_HUMAN	6.37146e-05	9;8;8;8	FGDFLQHSPSILQSK	6.30512e-16
KIF20B	KIF20B	sp|Q96Q89-4|KI20B_HUMAN	0.000125636	3	SNYSELQEEIQTK	8.29202e-05
KIF21A	KIF21A	sp|Q7Z4S6-4|KI21A_HUMAN;sp|Q7Z4S6-3|KI21A_HUMAN	6.37146e-05	2;0	LTVSQGNTSVQQDKSDESDSSLSEVHSR	4.89473e-09
KIF21A	KIF21A	sp|Q7Z4S6|KI21A_HUMAN;sp|Q7Z4S6-2|KI21A_HUMAN	6.37146e-05	2;2	LTVSQGNTSVQQDKSDESDSSLSEVHR	1.43447e-10
KIF21B	KIF21B	sp|O75037-2|KI21B_HUMAN	0.000492459	1	LTSNQSQGSALDKGIISPVGGAK	0.000176676
KIF21B	KIF21B	sp|O75037|KI21B_HUMAN	6.37146e-05	1	LTSNQSQGSALDKSDDSDSSLSEVLR	6.30512e-16
KIF23	KIF23	sp|Q02241-2|KIF23_HUMAN	6.37146e-05	3	SVSPSPVPLLFQPDQNAPPIR	6.30512e-16
KIF23	KIF23	sp|Q02241|KIF23_HUMAN	6.37146e-05	10	SVSPSPVPLSSNYIAQISNGQQLMSQPQLHR	6.30512e-16
KIF2A	KIF2A	sp|O00139-2|KIF2A_HUMAN	6.37146e-05	1	ARPSQFPEQSSSAQQNAR	6.30512e-16
KIF2A	KIF2A	sp|O00139-4|KIF2A_HUMAN;sp|O00139-1|KIF2A_HUMAN;sp|O00139|KIF2A_HUMAN	6.37146e-05	9;3;7	ARPSQFPEQSSSAQQNGSVSDISPVQAAK	6.30512e-16
KLC1	KLC1	sp|Q07866-2|KLC1_HUMAN	6.37146e-05	2	YESGPDGGEEVSMSVEWNGMRK	1.67017e-10
KLC1	KLC1	sp|Q07866-3|KLC1_HUMAN	6.37146e-05	3	YESGPDGGEEGVSGR	6.30512e-16
KLC1	KLC1	sp|Q07866-6|KLC1_HUMAN;sp|Q07866-4|KLC1_HUMAN;sp|Q07866-7|KLC1_HUMAN	6.37146e-05	6;3;3	ALSASHTDLAH	6.30512e-16
KLC1	KLC1	sp|Q07866-8|KLC1_HUMAN	6.37146e-05	2	YESGPDGGEEMR	6.30512e-16
KLC3	KLC3	sp|Q6P597-2|KLC3_HUMAN	0.00608042	1	QYDPPAESQSESPPRR	0.00288591
KLC3	KLC3	sp|Q6P597|KLC3_HUMAN;sp|Q6P597-3|KLC3_HUMAN	6.37146e-05	3;3	QYDPPAESQQSESPPRRDSLASLFPSEEEER	7.55229e-06
KLHL7	KLHL7	sp|Q8IXQ5-3|KLHL7_HUMAN;sp|Q8IXQ5-4|KLHL7_HUMAN	6.37146e-05	1;1	VDQSLPECGMLFTV	2.35854e-05
KLHL7	KLHL7	sp|Q8IXQ5|KLHL7_HUMAN;sp|Q8IXQ5-2|KLHL7_HUMAN	6.37146e-05	25;25	ATADDFIHQHFTEVYK	6.30512e-16
KNG1	KNG1	sp|P01042-2|KNG1_HUMAN	6.37146e-05	11	IGEIKEETTSHLR	1.5758e-10
KNG1	KNG1	sp|P01042|KNG1_HUMAN	6.37146e-05	12	FKLDDDLEHQGGHVLDHGHK	1.26236e-13
KRAS	KRAS	sp|P01116-2|RASK_HUMAN	6.37146e-05	4	QGVDDAFYTLVR	6.30512e-16
KRAS	KRAS	sp|P01116|RASK_HUMAN	6.37146e-05	2	QRVEDAFYTLVR	4.08723e-06
KRT80	KRT80	sp|Q6KB66-3|K2C80_HUMAN	0.00212314	1	KVACPACPR	0.000946091
KRT80	KRT80	sp|Q6KB66|K2C80_HUMAN;sp|Q6KB66-2|K2C80_HUMAN	6.37146e-05	15;15	SLTGCWSAGTISK	9.19061e-13
KTN1	KTN1	sp|Q86UP2-2|KTN1_HUMAN	6.37146e-05	1	NNERQQQVEAVELEAK	1.5316e-08
KTN1	KTN1	sp|Q86UP2|KTN1_HUMAN	6.37146e-05	10	LDDSYSEAVRQNEELNLLK	3.17501e-10
L1CAM	L1CAM	sp|P32004-2|L1CAM_HUMAN	6.37146e-05	4	DKEDTQVDSEARPMKDETFGEYSDNEEK	6.30512e-16
L1CAM	L1CAM	sp|P32004|L1CAM_HUMAN	6.37146e-05	2	DKEDTQVDSEARPMKDETFGEYR	1.98981e-09
LAMA3	LAMA3	sp|Q16787-1|LAMA3_HUMAN	6.37146e-05	1	VPFLQPPGQSQLQASYVEFRPSQGCSPGYYR	3.01807e-05
LAMA3	LAMA3	sp|Q16787|LAMA3_HUMAN;sp|Q16787-3|LAMA3_HUMAN	6.37146e-05	36;36	SHVGGDSCDTCEDGYFALEK	1.1788e-14
LAMP2	LAMP2	sp|P13473-2|LAMP2_HUMAN;sp|P13473-3|LAMP2_HUMAN	6.37146e-05	1;0	SYAGYQTL	1.74962e-06
LAMP2	LAMP2	sp|P13473|LAMP2_HUMAN	0.000606281	1	HHHAGYEQF	0.000247313
LAP3	LAP3	sp|P28838-2|AMPL_HUMAN	6.37146e-05	3	TKGLVLGIYSK	5.09388e-07
LAP3	LAP3	sp|P28838|AMPL_HUMAN	0.00223529	1	SLSTADMTK	0.00102664
LARP1	LARP1	sp|Q6PKG0-3|LARP1_HUMAN	0.00608042	1	KNSVALAAAPR	0.0028264
LARP1	LARP1	sp|Q6PKG0|LARP1_HUMAN	6.37146e-05	19	ESPRPLQLPGAEGPAISDGEEGGGEPGAGGGAAGAAGAGR	4.23634e-19
LARP1B	LARP1B	sp|Q659C4-2|LAR1B_HUMAN	6.37146e-05	1	QDLTDELAQK	1.01147e-05
LARP1B	LARP1B	sp|Q659C4-5|LAR1B_HUMAN	0.00281129	1	VHSLPTAVPESPR	0.00125409
LARP1B	LARP1B	sp|Q659C4|LAR1B_HUMAN;sp|Q659C4-3|LAR1B_HUMAN;sp|Q659C4-9|LAR1B_HUMAN;sp|Q659C4-6|LAR1B_HUMAN;sp|Q659C4-7|LAR1B_HUMAN;sp|Q659C4-4|LAR1B_HUMAN;sp|Q659C4-8|LAR1B_HUMAN	6.37146e-05	4;4;4;0;0;0;0	WVPLHLDVVR	1.53684e-05
LARP4	LARP4	sp|Q71RC2-2|LARP4_HUMAN	6.37146e-05	1	DGLNQTTIPVSPPSTTKPSREPR	1.47557e-07
LARP4	LARP4	sp|Q71RC2|LARP4_HUMAN;sp|Q71RC2-4|LARP4_HUMAN	6.37146e-05	3;3	MLLFVEQVASK	7.17668e-08
LCORL	LCORL	sp|Q8N3X6-3|LCORL_HUMAN	6.37146e-05	2	LNVSDENTASCPLSPIK	6.30512e-16
LCORL	LCORL	sp|Q8N3X6|LCORL_HUMAN;sp|Q8N3X6-2|LCORL_HUMAN	6.37146e-05	6;2	EKNESLQYETSNPTVQLK	6.0505e-07
LDB3	LDB3	sp|O75112-2|LDB3_HUMAN;sp|O75112-6|LDB3_HUMAN	6.37146e-05	2;2	VVVNSPANADYQER	9.83022e-11
LDB3	LDB3	sp|O75112-7|LDB3_HUMAN;sp|O75112-3|LDB3_HUMAN;sp|O75112-4|LDB3_HUMAN	0.000550223	2;0;2	ASGVGLPGGADYQER	0.000190212
LDB3	LDB3	sp|O75112|LDB3_HUMAN;sp|O75112-5|LDB3_HUMAN	6.37146e-05	4;4	ASGVGLPGGSLPIKDLAVDSASPVYQAVIK	6.44091e-14
LDHA	LDHA	sp|P00338-3|LDHA_HUMAN	6.37146e-05	1	GEPSGGYTYTQTSIFLFHAK	4.55526e-15
LDHA	LDHA	sp|P00338-4|LDHA_HUMAN	0.00752394	1	VDILTYVAWK	0.00363623
LEF1	LEF1	sp|Q9UJU2-6|LEF1_HUMAN	0.00768661	1	AATPGPLLEMEAC	0.00376219
LEF1	LEF1	sp|Q9UJU2|LEF1_HUMAN;sp|Q9UJU2-2|LEF1_HUMAN;sp|Q9UJU2-3|LEF1_HUMAN;sp|Q9UJU2-4|LEF1_HUMAN	6.37146e-05	3;3;3;3	FSHHMIPGPPGPHTTGIPHPAIVTPQVK	6.30512e-16
LILRB4	LILRB4	sp|Q8NHJ6-3|LIRB4_HUMAN	6.37146e-05	2	RSSPAADVQGENFSGAAVK	6.36554e-08
LILRB4	LILRB4	sp|Q8NHJ6|LIRB4_HUMAN;sp|Q8NHJ6-2|LIRB4_HUMAN	6.37146e-05	2;2	RSSPAADVQGENFCAAVK	2.36324e-11
LIMA1	LIMA1	sp|Q9UHB6-4|LIMA1_HUMAN	6.37146e-05	2	STPAEDDSPGDSQVK	4.18273e-12
LIMA1	LIMA1	sp|Q9UHB6|LIMA1_HUMAN;sp|Q9UHB6-2|LIMA1_HUMAN;sp|Q9UHB6-3|LIMA1_HUMAN	6.37146e-05	5;5;5	ISANENSLAVRSTPAEDDSRDSQVK	3.94342e-10
LIMCH1	LIMCH1	sp|Q9UPQ0-3|LIMC1_HUMAN	0.00664262	1	SEEKDAAEIQKR	0.00309821
LIMCH1	LIMCH1	sp|Q9UPQ0-4|LIMC1_HUMAN;sp|Q9UPQ0-5|LIMC1_HUMAN	6.37146e-05	1;1	SQFFSQSVDSPSSEKSPVMTPFK	2.65728e-07
LIMK2	LIMK2	sp|P53671-3|LIMK2_HUMAN	6.37146e-05	1	APPGAAGEGPGCADDEGPVRR	5.17851e-08
LIMK2	LIMK2	sp|P53671|LIMK2_HUMAN;sp|P53671-2|LIMK2_HUMAN	6.37146e-05	4;1	CPGCGDHIAPSQIWYR	1.50613e-08
LIMS1	LIMS1	sp|P48059-2|LIMS1_HUMAN	6.37146e-05	2	MLGVAAGMTHSNMANALASATCER	5.47526e-20
LIMS1	LIMS1	sp|P48059-5|LIMS1_HUMAN	6.37146e-05	4	DRPDSLRVNGLPEEELSNMANALASATCER	6.30512e-16
LIMS1	LIMS1	sp|P48059|LIMS1_HUMAN	6.37146e-05	2	ANALASATCER	2.23688e-07
LIMS1	LIMS1;LIMS3;LIMS3L	sp|P48059-3|LIMS1_HUMAN;sp|P48059-4|LIMS1_HUMAN;sp|P0CW19|LIMS3_HUMAN;sp|P0CW20|LIM3L_HUMAN	6.37146e-05	7;0;7;7	AALNTVHEANGTEDER	4.41369e-10
LIMS2	LIMS2	sp|Q7Z4I7-2|LIMS2_HUMAN	6.37146e-05	2	QHRQSPPPATGNMSDALANAVCQR	2.1234e-08
LIMS2	LIMS2	sp|Q7Z4I7-3|LIMS2_HUMAN	6.37146e-05	2	MSDALANAVCQR	3.15717e-06
LIMS2	LIMS2	sp|Q7Z4I7|LIMS2_HUMAN	6.37146e-05	1	TGSNMSDALANAVCQR	6.17364e-13
LIN54	LIN54	sp|Q6MZP7-3|LIN54_HUMAN	0.000606281	1	MEVVPAEIAK	0.000265379
LIN54	LIN54	sp|Q6MZP7|LIN54_HUMAN;sp|Q6MZP7-2|LIN54_HUMAN;sp|Q6MZP7-4|LIN54_HUMAN;sp|Q6MZP7-5|LIN54_HUMAN	6.37146e-05	9;9;0;9	VVTIGGRPEVKPVIGVSALTPGSQLINTTTQPSVLQTQQLK	6.30512e-16
LMNA	LMNA	sp|P02545-2|LMNA_HUMAN	6.37146e-05	3	SVTVVEDDEDEDGDDLLHHHHVSGSR	3.61331e-19
LMNA	LMNA	sp|P02545-3|LMNA_HUMAN	6.37146e-05	1	TALINSTGEGSHCSSSGDPAEYNLR	3.3246e-10
LMNA	LMNA	sp|P02545|LMNA_HUMAN	6.37146e-05	2	SVTVVEDDEDEDGDDLLHHHHGSHCSSSGDPAEYNLR	8.68355e-22
LMO7	LMO7	sp|Q8WWI1-3|LMO7_HUMAN	6.37146e-05	3	SWASPVYTEADGTFSR	6.30512e-16
LMO7	LMO7	sp|Q8WWI1|LMO7_HUMAN;sp|Q8WWI1-2|LMO7_HUMAN;sp|Q8WWI1-4|LMO7_HUMAN	0.000373413	1;1;1	FSEQDDSVER	0.000109464
LNPEP	LNPEP	sp|Q9UIQ6-2|LCAP_HUMAN	6.37146e-05	1	MIENSMFEEEPDVVDLAK	1.80761e-09
LNPEP	LNPEP	sp|Q9UIQ6|LCAP_HUMAN;sp|Q9UIQ6-3|LCAP_HUMAN	6.37146e-05	6;0	NMIENSMFEEEPDVVDLAK	6.30512e-16
LOXHD1	LOXHD1	sp|Q8IVV2-3|LOXH1_HUMAN	0.00686577	1	MNNEITYYFPCQR	0.00322075
LOXHD1	LOXHD1	sp|Q8IVV2|LOXH1_HUMAN	0.00924089	0	IELPDLGR	0.00441426
LPIN3	LPIN3	sp|Q9BQK8-2|LPIN3_HUMAN	6.37146e-05	1	LRPEPPGSVQLEEK	3.5118e-07
LPIN3	LPIN3	sp|Q9BQK8|LPIN3_HUMAN	0.000125636	1	LRPEPPGVQLEEK	6.83335e-05
LRBA	LRBA	sp|P50851-2|LRBA_HUMAN	6.37146e-05	2	TAVEHATDEDILAK	6.30512e-16
LRBA	LRBA	sp|P50851|LRBA_HUMAN	6.37146e-05	1	CSGIGDNPGSETAAPR	6.30512e-16
LRRFIP1	LRRFIP1	sp|Q32MZ4-3|LRRF1_HUMAN	6.37146e-05	4	EVEERPEKDFTEK	5.30917e-14
LRRFIP1	LRRFIP1	sp|Q32MZ4|LRRF1_HUMAN	6.37146e-05	3	ELNELKDQIQDVEGK	5.03579e-10
LRRFIP2	LRRFIP2	sp|Q9Y608-2|LRRF2_HUMAN	6.37146e-05	1	RGSGDTSSLIDPDTSLSELRESLSEVEEK	6.30512e-16
LRRFIP2	LRRFIP2	sp|Q9Y608|LRRF2_HUMAN;sp|Q9Y608-3|LRRF2_HUMAN	6.37146e-05	5;0	SSPGFTNDDTASIVSSDR	1.70692e-06
LSM14A	LSM14A	sp|Q8ND56-2|LS14A_HUMAN	0.00746864	1	EFADFEYRKDNK	0.00362026
LSM14A	LSM14A	sp|Q8ND56|LS14A_HUMAN	0.00207003	1	YRKTTAFGP	0.000897093
LSM14B	LSM14B	sp|Q9BX40-2|LS14B_HUMAN	6.37146e-05	1	GMAPYGPLAASSLLSQQYAASLGLEK	6.30562e-11
LSM14B	LSM14B	sp|Q9BX40-3|LS14B_HUMAN	6.37146e-05	2	GAGFPSIPVGKSPMVEQAVQTGSADNLNAK	1.74935e-12
LSR	LSR	sp|Q86X29-3|LSR_HUMAN	6.37146e-05	1	DTDSSVASVR	5.68236e-06
LSR	LSR	sp|Q86X29|LSR_HUMAN;sp|Q86X29-2|LSR_HUMAN	6.37146e-05	3;0	DTDSSVASEVR	2.0462e-10
LTBP1	LTBP1	sp|Q14766-3|LTBP1_HUMAN	6.37146e-05	2	CPLPGTAKEEPVEALTFSR	3.7856e-09
LTBP1	LTBP1	sp|Q14766|LTBP1_HUMAN;sp|Q14766-2|LTBP1_HUMAN;sp|Q14766-4|LTBP1_HUMAN;sp|Q14766-5|LTBP1_HUMAN	6.37146e-05	16;6;16;6	GISGEQSTEGSFPLR	1.04901e-12
LTBP3	LTBP3	sp|Q9NS15-2|LTBP3_HUMAN	0.00752394	1	QCLSPEEMERAPER	0.00363471
LTBP3	LTBP3	sp|Q9NS15|LTBP3_HUMAN	0.000125636	1	QCLSPEEMDVDECQDPAACRPGR	7.09685e-05
LTBP4	LTBP4	sp|Q8N2S1-2|LTBP4_HUMAN;sp|Q8N2S1-4|LTBP4_HUMAN	6.37146e-05	3;0	AFLCPLICHNGGVCVKPDR	3.63848e-09
LTBP4	LTBP4	sp|Q8N2S1|LTBP4_HUMAN;sp|Q8N2S1-3|LTBP4_HUMAN	0.000125636	1;1	QVSLNWQPLTLQEAR	5.96208e-05
LYN	LYN	sp|P07948-2|LYN_HUMAN	6.37146e-05	4	GKDSLSDDGVDLKTQPVPESQLLPGQR	1.61024e-14
LYN	LYN	sp|P07948|LYN_HUMAN	6.37146e-05	7	GKDSLSDDGVDLKTQPVR	1.64347e-14
LYPLAL1	LYPLAL1	sp|Q5VWZ2-2|LYPL1_HUMAN	0.00490168	1	IIYPTAPPRFK	0.00235657
LYPLAL1	LYPLAL1	sp|Q5VWZ2|LYPL1_HUMAN	6.37146e-05	4	GGISNVWFDR	2.56094e-07
MACF1	MACF1	sp|Q9UPN3-4|MACF1_HUMAN;sp|Q9UPN3-2|MACF1_HUMAN;sp|Q9UPN3-3|MACF1_HUMAN	6.37146e-05	2;1;2	TDLTEIQCDMSDVNLK	6.46324e-11
MACF1	MACF1	sp|Q9UPN3|MACF1_HUMAN	6.37146e-05	1	AVAGVIDLGTVEIFPIFK	7.35274e-09
MADD	MADD	sp|Q8WXG6-5|MADD_HUMAN;sp|Q8WXG6-4|MADD_HUMAN;sp|Q8WXG6-6|MADD_HUMAN	6.37146e-05	2;2;2	QAEIGEGAQK	1.76964e-05
MADD	MADD	sp|Q8WXG6|MADD_HUMAN;sp|Q8WXG6-7|MADD_HUMAN	0.000606281	2;2	VYLYEGLLGR	0.000271876
MAG	MAG	sp|P20916-2|MAG_HUMAN	0.00456384	1	ISGAPEKYESK	0.00210137
MAG	MAG	sp|P20916|MAG_HUMAN	6.37146e-05	5	GEPPELDLSYSHSDLGK	4.34585e-09
MALT1	MALT1	sp|Q9UDY8-2|MALT1_HUMAN	0.000550223	1	KVEIIIDELNNLGHPDNKEQTTDQPLAK	0.000193036
MALT1	MALT1	sp|Q9UDY8|MALT1_HUMAN	6.37146e-05	5	TDEAVECTEDELNNLGHPDNK	6.30512e-16
MAP2	MAP2	sp|P11137-3|MAP2_HUMAN;sp|P11137|MAP2_HUMAN;sp|P11137-2|MAP2_HUMAN	6.37146e-05	132;131;3	VAKPDLVHQEAVDKEESYESSGEHESLTMESLK	3.84296e-20
MAP2	MAP2	sp|P11137-4|MAP2_HUMAN	6.37146e-05	9	HSAGGGNVQIVTK	1.32514e-06
MAP2K3	MAP2K3	sp|P46734-2|MP2K3_HUMAN	6.37146e-05	2	MSKPPAPNPTPPR	3.91808e-06
MAP2K3	MAP2K3	sp|P46734|MP2K3_HUMAN;sp|P46734-3|MP2K3_HUMAN	6.37146e-05	3;2	ISCMSKPPAPNPTPPR	3.32296e-11
MAP2K7	MAP2K7	sp|O14733-3|MP2K7_HUMAN	6.37146e-05	1	AALQLPLANDGGSRSPSSESSPQHPTPPARPR	2.42536e-09
MAP2K7	MAP2K7	sp|O14733|MP2K7_HUMAN;sp|O14733-2|MP2K7_HUMAN;sp|O14733-4|MP2K7_HUMAN	6.37146e-05	3;3;3	IDLNLDISPQRPRPTLQLPLANDGGSR	1.69966e-12
MAP3K6	MAP3K6	sp|O95382-3|M3K6_HUMAN;sp|O95382-2|M3K6_HUMAN	0.0049562	1;0	DCVGSYTLIPYVVTATGR	0.00240432
MAP3K6	MAP3K6	sp|O95382|M3K6_HUMAN	0.000606281	1	NSDCVGSYTLIPYVVTATGR	0.000338816
MAP3K7	MAP3K7	sp|O43318-2|M3K7_HUMAN;sp|O43318-4|M3K7_HUMAN	6.37146e-05	1;1	IAATTGNGQPR	4.34308e-05
MAP3K7	MAP3K7	sp|O43318|M3K7_HUMAN;sp|O43318-3|M3K7_HUMAN	6.37146e-05	3;3	TASFGNILDVPEIVISGNGQPR	6.30512e-16
MAP4	MAP4	sp|P27816-3|MAP4_HUMAN	6.37146e-05	22	KREELAHFSNSSSNSGK	2.67694e-12
MAP4	MAP4	sp|P27816-4|MAP4_HUMAN	6.37146e-05	37	GPSAVVPSTSTGGVALPITTAIETVNIHGDHSLK	6.30512e-16
MAP4	MAP4	sp|P27816-5|MAP4_HUMAN	6.37146e-05	2	EAQTLDSQIQETN	1.22781e-12
MAP4	MAP4	sp|P27816-6|MAP4_HUMAN	6.37146e-05	1	TDHGADIVSRPPHFPGGPNSGSR	1.86711e-05
MAP4	MAP4	sp|P27816-7|MAP4_HUMAN	0.00125794	1	KPCSETSQIEDTPSSKPTLLANGGHGVEGSDTTEA	0.000561112
MAP4K1	MAP4K1	sp|Q92918-2|M4K1_HUMAN	6.37146e-05	1	LLGSPRPVVVETRPVDDPTAPSNLYIQE	2.1915e-07
MAP4K1	MAP4K1	sp|Q92918|M4K1_HUMAN	0.00719548	1	VAGITGL	0.00337982
MAP4K3	MAP4K3	sp|Q8IVH8-3|M4K3_HUMAN	6.37146e-05	1	ETEPHHELDLQLEYGQGHQGGYFLGANK	8.81149e-10
MAP4K3	MAP4K3	sp|Q8IVH8|M4K3_HUMAN;sp|Q8IVH8-2|M4K3_HUMAN	6.37146e-05	1;1	SNLDLQLEYGQGHQGGYFLGANK	6.30512e-16
MAP4K4	MAP4K4	sp|O95819-4|M4K4_HUMAN	0.000726085	1	EVPVRTTSRSPVLSR	0.000356687
MAP4K4	MAP4K4	sp|O95819-5|M4K4_HUMAN	6.37146e-05	1	EVQWSHLASLK	2.13284e-05
MAP4K4	MAP4K4	sp|O95819|M4K4_HUMAN	6.37146e-05	4	EVFRPLKPADLTALAK	3.59494e-10
MAP7	MAP7	sp|Q14244-2|MAP7_HUMAN;sp|Q14244-4|MAP7_HUMAN	6.37146e-05	1;1	WSWGGSLHGSPSIHSAAR	4.21479e-05
MAP7	MAP7	sp|Q14244|MAP7_HUMAN;sp|Q14244-3|MAP7_HUMAN;sp|Q14244-5|MAP7_HUMAN	6.37146e-05	11;9;11	LSSSSATLLNSPDR	6.30512e-16
MAP7D1	MAP7D1	sp|Q3KQU3-3|MA7D1_HUMAN	6.37146e-05	1	EQPPAETPTAPAPPVTPSKPMAGTTDREEATR	2.93675e-06
MAP7D1	MAP7D1	sp|Q3KQU3-4|MA7D1_HUMAN	0.00201183	1	DQAVPVCPR	0.000887689
MAP7D1	MAP7D1	sp|Q3KQU3|MA7D1_HUMAN;sp|Q3KQU3-2|MA7D1_HUMAN	6.37146e-05	1;1	THPSAAVPVCPR	2.70962e-07
MAPK14	MAPK14	sp|Q16539-2|MK14_HUMAN	6.37146e-05	2	TLFPGTDHINQLQQIMR	6.30512e-16
MAPK14	MAPK14	sp|Q16539|MK14_HUMAN;sp|Q16539-3|MK14_HUMAN;sp|Q16539-4|MK14_HUMAN	6.37146e-05	8;8;6	TLFPGTDHIDQLK	3.06981e-10
MAPK8	MAPK8	sp|P45983-2|MK08_HUMAN;sp|P45983|MK08_HUMAN	6.37146e-05	1;1	ENVDLWSVGCIMGEMVCHK	7.42199e-15
MAPK8	MAPK8	sp|P45983-3|MK08_HUMAN;sp|P45983-4|MK08_HUMAN	6.37146e-05	4;4	GGVLFPGTDHIDQWNK	4.79153e-10
MAPRE3	MAPRE3	sp|Q9UPY8-2|MARE3_HUMAN	6.37146e-05	2	QGQDVAPPPNPVPQRTSPTGPK	3.88699e-13
MAPRE3	MAPRE3	sp|Q9UPY8|MARE3_HUMAN	6.37146e-05	6	QGQDVAPPPNPGDQIFNK	6.28097e-11
MAPT	MAPT	sp|P10636-4|TAU_HUMAN;sp|P10636-7|TAU_HUMAN	6.37146e-05	1;1	STPTAEAEEAGIGDTPSLEDEAAGHVTQAR	3.51952e-16
MAPT	MAPT	sp|P10636-5|TAU_HUMAN;sp|P10636-3|TAU_HUMAN;sp|P10636-8|TAU_HUMAN	6.37146e-05	1;0;1	QAAAQPHTEIPEGTTAEEAGIGDTPSLEDEAAGHVTQAR	9.19165e-06
MAPT	MAPT	sp|P10636-6|TAU_HUMAN;sp|P10636-2|TAU_HUMAN	6.37146e-05	3;3	AEEAGIGDTPSLEDEAAGHVTQAR	4.54602e-16
MAPT	MAPT	sp|P10636|TAU_HUMAN;sp|P10636-9|TAU_HUMAN	6.37146e-05	21;21	GPSLGEDTKEADLPEPSEK	5.54811e-12
MARK4	MARK4	sp|Q96L34-2|MARK4_HUMAN	0.00411499	1	CVSGASLPQGSK	0.00190758
MARK4	MARK4	sp|Q96L34|MARK4_HUMAN	6.37146e-05	2	IGGPEVTSCHLPWDQTETAPR	1.45611e-09
MARVELD3	MARVELD3	sp|Q96A59-2|MALD3_HUMAN	0.000432419	1	QLDQQYTILR	0.000129666
MARVELD3	MARVELD3	sp|Q96A59|MALD3_HUMAN	0.000606281	1	AQQLDVQFYQLK	0.000306225
MASP1	MASP1	sp|P48740-2|MASP1_HUMAN;sp|P48740-4|MASP1_HUMAN	6.37146e-05	15;15	WFGSGALLSASWILTAAHVLR	5.69411e-09
MASP1	MASP1	sp|P48740-3|MASP1_HUMAN	6.37146e-05	2	KNEIDLESELKSEQVTE	2.61581e-10
MASP1	MASP1	sp|P48740|MASP1_HUMAN	6.37146e-05	14	DACAGDSGGPMVTLNR	9.44806e-12
MASP2	MASP2	sp|O00187-2|MASP2_HUMAN	0.00337622	1	RTCSEQSL	0.00155628
MASP2	MASP2	sp|O00187|MASP2_HUMAN	6.37146e-05	18	GSVTANMLCAGLESGGK	8.89513e-12
MASTL	MASTL	sp|Q96GX5-3|GWL_HUMAN;sp|Q96GX5-2|GWL_HUMAN	0.00212314	2;2	RSCMPHQTPNQIK	0.000920922
MASTL	MASTL	sp|Q96GX5|GWL_HUMAN	6.37146e-05	1	SCMPHQQTPNQIK	6.53554e-07
MAT2B	MAT2B	sp|Q9NZL9-2|MAT2B_HUMAN;sp|Q9NZL9-4|MAT2B_HUMAN	6.37146e-05	2;2	PEMPEDMEQEEVNIPNR	6.30512e-16
MAT2B	MAT2B	sp|Q9NZL9|MAT2B_HUMAN;sp|Q9NZL9-3|MAT2B_HUMAN;sp|Q9NZL9-5|MAT2B_HUMAN	6.37146e-05	6;6;0	LVEEEVNIPNR	2.54884e-12
MATN2	MATN2	sp|O00339-2|MATN2_HUMAN	0.000125636	1	TVQQPTVQHR	5.52018e-05
MATN2	MATN2	sp|O00339|MATN2_HUMAN;sp|O00339-3|MATN2_HUMAN;sp|O00339-4|MATN2_HUMAN	6.37146e-05	2;2;2	TVQQPTESEPVTINIQDLLSCSNFAVQHR	7.23077e-15
MATR3	MATR3	sp|P43243-2|MATR3_HUMAN	6.37146e-05	1	AAEEWSQHINGASHSR	6.30512e-16
MATR3	MATR3	sp|P43243|MATR3_HUMAN	6.37146e-05	73	LASLMNLGMSSSLNQQGAHSALSSASTSSHNLQSIFNIGSR	1.21036e-24
MAU2	MAU2	sp|Q9Y6X3-2|SCC4_HUMAN	0.000432419	1	HQELYSLLER	0.000135571
MAU2	MAU2	sp|Q9Y6X3|SCC4_HUMAN;sp|Q9Y6X3-3|SCC4_HUMAN	6.37146e-05	26;0	ATALQEISQVCQLCQQSPR	6.30512e-16
MAX	MAX	sp|P61244-2|MAX_HUMAN	6.37146e-05	3	SDNDDIEVESDADKR	6.30512e-16
MAX	MAX	sp|P61244-3|MAX_HUMAN	0.00201183	1	QNALLEQQGESES	0.000852466
MBD1	MBD1	sp|Q9UIS9-2|MBD1_HUMAN	0.00201183	1	GWPGTHVSLSPPPASMMWVSCR	0.000872377
MBD1	MBD1	sp|Q9UIS9|MBD1_HUMAN;sp|Q9UIS9-9|MBD1_HUMAN;sp|Q9UIS9-5|MBD1_HUMAN;sp|Q9UIS9-8|MBD1_HUMAN;sp|Q9UIS9-4|MBD1_HUMAN;sp|Q9UIS9-7|MBD1_HUMAN;sp|Q9UIS9-6|MBD1_HUMAN	6.37146e-05	11;11;11;2;6;11;4	RRPGAQPLPPPPPSQSPEPTEPHPR	6.30512e-16
MBD4	MBD4	sp|O95243-2|MBD4_HUMAN	6.37146e-05	3	GSEMDNNCSPTRKDFTEDTIPR	6.30512e-16
MBD4	MBD4	sp|O95243|MBD4_HUMAN;sp|O95243-3|MBD4_HUMAN	0.00246595	1;1	IFQEDTIPR	0.00116399
MBNL1	MBNL1	sp|Q9NR56-5|MBNL1_HUMAN;sp|Q9NR56-2|MBNL1_HUMAN;sp|Q9NR56-3|MBNL1_HUMAN;sp|Q9NR56-4|MBNL1_HUMAN;sp|Q9NR56-6|MBNL1_HUMAN	6.37146e-05	3;3;3;3;3	AAQYQVNQAAAAQAAATAAAMGIPQAVLPPLPK	6.30512e-16
MBNL1	MBNL1	sp|Q9NR56|MBNL1_HUMAN	6.37146e-05	5	AAQYQVNQAAAAQAAATAAAMTQSAVK	6.30512e-16
MBP	MBP	sp|P02686-3|MBP_HUMAN;sp|P02686-4|MBP_HUMAN;sp|P02686-5|MBP_HUMAN;sp|P02686-6|MBP_HUMAN	6.37146e-05	5;7;1;3	GAEGQRPGFGYGGR	1.8743e-08
MBP	MBP	sp|P02686|MBP_HUMAN;sp|P02686-2|MBP_HUMAN	6.37146e-05	16;16	DRPSESDELQTIQEDSAATSESLDVMASQK	6.30512e-16
MCC	MCC	sp|P23508-2|CRCM_HUMAN	6.37146e-05	3	IASWPTSSDNSLGALSAAR	1.53787e-08
MCC	MCC	sp|P23508|CRCM_HUMAN	6.37146e-05	1	YGNDSSAELSELHSAALASLK	6.30512e-16
MCFD2	MCFD2	sp|Q8NI22-2|MCFD2_HUMAN;sp|Q8NI22-3|MCFD2_HUMAN	6.37146e-05	1;0	EHLEGVINKPEAEMSPQELQLHYFK	1.41479e-07
MCFD2	MCFD2	sp|Q8NI22|MCFD2_HUMAN	6.37146e-05	1	NTVHDQEHIMEHLEGVINKPEAEMSPQELQLHYFK	6.30512e-16
MCM10	MCM10	sp|Q7L590-2|MCM10_HUMAN	6.37146e-05	2	LQKSPEKSPRPPLK	1.82325e-08
MCM10	MCM10	sp|Q7L590|MCM10_HUMAN	0.000125636	3	LQKSPVEKSPRPPLK	6.15322e-05
MCMBP	MCMBP	sp|Q9BTE3-2|MCMBP_HUMAN;sp|Q9BTE3-3|MCMBP_HUMAN	6.37146e-05	1;1	TFVSSFMSELSPVR	6.30512e-16
MCMBP	MCMBP	sp|Q9BTE3|MCMBP_HUMAN	6.37146e-05	1	FVSSFMSELSPVR	7.52004e-10
MCRS1	MCRS1	sp|Q96EZ8-3|MCRS1_HUMAN	6.37146e-05	1	ASGTASRSEDEESLAGQKR	4.81847e-15
MCRS1	MCRS1	sp|Q96EZ8|MCRS1_HUMAN;sp|Q96EZ8-2|MCRS1_HUMAN	6.37146e-05	4;0	MDKDSQGLLDSSLMASGTASRSEDEESLAGQK	6.30512e-16
MECP2	MECP2	sp|P51608-2|MECP2_HUMAN	6.37146e-05	4	AAAAAAAPSGGGGGGEEERLEEK	2.77442e-13
MECP2	MECP2	sp|P51608|MECP2_HUMAN	6.37146e-05	2	EEKSEDQDLQGLKDKPLK	9.38996e-11
MED12L	MED12L	sp|Q86YW9-3|MD12L_HUMAN	6.37146e-05	1	TDFGSEFPIFSPMPGESCENANTSLGR	7.74199e-08
MED12L	MED12L	sp|Q86YW9|MD12L_HUMAN;sp|Q86YW9-4|MD12L_HUMAN;sp|Q86YW9-2|MD12L_HUMAN	6.37146e-05	13;13;0	LDPAGSFVPTNTKQALSNMLQR	1.55106e-09
MED22	MED22	sp|Q15528-2|MED22_HUMAN	6.37146e-05	1	LITLRDEISIDLYELEEEYYSSR	3.09667e-09
MED22	MED22	sp|Q15528|MED22_HUMAN	6.37146e-05	1	LDLDTDSADGLSAPLLASPEPSAGPLQVAAPAHSHAGGPGPTEHA	6.30512e-16
MEF2A	MEF2A	sp|Q02078-6|MEF2A_HUMAN;sp|Q02078-2|MEF2A_HUMAN;sp|Q02078-4|MEF2A_HUMAN;sp|Q02078-7|MEF2A_HUMAN	6.37146e-05	5;5;5;5	GLNGCESPDADDYFEHSPLSEDR	6.30512e-16
MEF2A	MEF2A	sp|Q02078|MEF2A_HUMAN;sp|Q02078-5|MEF2A_HUMAN;sp|Q02078-3|MEF2A_HUMAN	6.37146e-05	5;5;5	GCDSPDPDTSYVLTPHTEEK	6.30512e-16
METTL9	METTL9	sp|Q9H1A3-2|METL9_HUMAN	0.000432419	1	VILALVLPFHPYVENGGK	0.000161228
METTL9	METTL9	sp|Q9H1A3|METL9_HUMAN	6.37146e-05	2	VILALVLPFHPYVENVGGK	4.71866e-10
MFF	MFF	sp|Q9GZY8-2|MFF_HUMAN	6.37146e-05	2	NDSLVTPSPQQAR	3.87527e-11
MFF	MFF	sp|Q9GZY8-3|MFF_HUMAN	6.37146e-05	1	FQAPISAPEYTYGISNIDTTIEGTSDDLTVVDAASLRR	2.39954e-06
MFF	MFF	sp|Q9GZY8-4|MFF_HUMAN	6.37146e-05	3	NDSLYGISNIDTTIEGTSDDLTVVDAASLRR	6.30512e-16
MFF	MFF	sp|Q9GZY8-5|MFF_HUMAN	6.37146e-05	2	QNGQLVRNDSLPVLR	1.79142e-08
MFF	MFF	sp|Q9GZY8|MFF_HUMAN	6.37146e-05	2	FQAPISAPEYTVTPSPQQAR	1.02347e-11
MFI2	MFI2	sp|P08582-2|TRFM_HUMAN	6.37146e-05	1	SEEEEGECPAHEEAR	1.42416e-14
MFI2	MFI2	sp|P08582|TRFM_HUMAN	6.37146e-05	30	HSTVLENTDGK	6.30512e-16
MIER1	MIER1	sp|Q8N108-12|MIER1_HUMAN;sp|Q8N108-13|MIER1_HUMAN;sp|Q8N108-14|MIER1_HUMAN;sp|Q8N108-15|MIER1_HUMAN;sp|Q8N108-17|MIER1_HUMAN;sp|Q8N108-18|MIER1_HUMAN	6.37146e-05	3;0;0;3;0;0	MDGASSGGGGSSEGGGGSSGSGYGVVAR	5.18598e-07
MIER1	MIER1	sp|Q8N108|MIER1_HUMAN;sp|Q8N108-16|MIER1_HUMAN	6.37146e-05	1;1	AEPSVESSSPGGSATSDDHEFDPSADMLVHDFDDER	5.94526e-09
MIER3	MIER3	sp|Q7Z3K6-3|MIER3_HUMAN;sp|Q7Z3K6-5|MIER3_HUMAN	6.37146e-05	1;0	ASQGMTAWTEEECR	1.09709e-09
MIER3	MIER3	sp|Q7Z3K6|MIER3_HUMAN;sp|Q7Z3K6-2|MIER3_HUMAN;sp|Q7Z3K6-4|MIER3_HUMAN	6.37146e-05	1;1;1	ASQEGMTAWTEEECR	6.30512e-16
MITF	MITF	sp|O75030-10|MITF_HUMAN;sp|O75030-9|MITF_HUMAN	0.00113888	1;1	MLEMLEYNHYQVQTHLENPTK	0.000464522
MITF	MITF	sp|O75030-2|MITF_HUMAN;sp|O75030-3|MITF_HUMAN;sp|O75030-4|MITF_HUMAN;sp|O75030-5|MITF_HUMAN;sp|O75030-6|MITF_HUMAN;sp|O75030-7|MITF_HUMAN;sp|O75030-8|MITF_HUMAN;sp|O75030|MITF_HUMAN	0.000432419	2;1;1;1;1;1;1;2	LQAAQFMQQR	0.000158882
MKI67	MKI67	sp|P46013-2|KI67_HUMAN	6.37146e-05	4	SSFSSDPDESEGIPLK	6.30512e-16
MKI67	MKI67	sp|P46013|KI67_HUMAN	6.37146e-05	57	LGTTAGQMCSGLPGLSSVDINNFGDSINESEGIPLKR	5.19147e-16
MKNK1	MKNK1	sp|Q9BUB5-2|MKNK1_HUMAN;sp|Q9BUB5|MKNK1_HUMAN	6.37146e-05	6;6	QLSQHEENELAEEPEALADGLCSMKLSPPCK	6.30512e-16
MKNK1	MKNK1	sp|Q9BUB5-3|MKNK1_HUMAN	6.37146e-05	1	LSAAQVLQHPWVQGEQQHNGPDALRS	6.30512e-16
MLIP	MLIP	sp|Q5VWP3-2|MLIP_HUMAN	6.37146e-05	2	YLEDNSDLFSEQLSHPMVAIPEHEALDSK	9.77548e-06
MLIP	MLIP	sp|Q5VWP3-3|MLIP_HUMAN	6.37146e-05	14	TTLTSHVLSHGESPR	4.64007e-10
MLIP	MLIP	sp|Q5VWP3|MLIP_HUMAN	6.37146e-05	1	LTVSAGGSEAKPLIFTFVPTVR	9.62185e-14
MLL2	MLL2	sp|O14686-3|MLL2_HUMAN	0.00223529	1	KGPAAQAEVLSGDGQPDEGETVIPADLPAEGAVEQSLAEGDEK	0.00104698
MLL2	MLL2	sp|O14686|MLL2_HUMAN	6.37146e-05	1	KGPAAQAEVLSGDGQPDEVIPADLPAEGAVEQSLAEGDEK	9.93823e-13
MLLT4	MLLT4	sp|P55196-1|AFAD_HUMAN	6.37146e-05	1	FVAYNEEEEEEDCSLAGQDK	1.43296e-05
MLLT4	MLLT4	sp|P55196|AFAD_HUMAN;sp|P55196-5|AFAD_HUMAN;sp|P55196-6|AFAD_HUMAN	6.37146e-05	2;2;1	FVAYNEEEEEEDCSLAGPNSYPGSTGAAVGAHDACR	6.02763e-18
MLPH	MLPH	sp|Q9BV36-3|MELPH_HUMAN	6.37146e-05	2	SVGPLPQADPEVSDIESR	4.16654e-06
MLPH	MLPH	sp|Q9BV36|MELPH_HUMAN	6.37146e-05	1	ASSESQIFELNK	2.33481e-05
MLTK	MLTK	sp|Q9NYL2-2|MLTK_HUMAN	6.37146e-05	6	LTEQSNTPLLLPLAAR	8.37626e-16
MLTK	MLTK	sp|Q9NYL2|MLTK_HUMAN;sp|Q9NYL2-3|MLTK_HUMAN	6.37146e-05	32;0	SQSNPILGSPFFSHFDGQDSYAAAVR	9.62433e-17
MOB4	MOB4	sp|Q9Y3A3-2|PHOCN_HUMAN	6.37146e-05	1	MDSTLAVQQYIQQNIR	1.38851e-12
MOB4	MOB4	sp|Q9Y3A3-3|PHOCN_HUMAN	0.0068109	1	AQYIQQNIRADCSNIDK	0.00319236
MOB4	MOB4	sp|Q9Y3A3|PHOCN_HUMAN	6.37146e-05	1	AQDFYNWPDESFDEMDSTLAVQQYIQQNIR	1.37596e-09
MOCS2	MOCS2	sp|O96007|MOC2B_HUMAN	6.37146e-05	19	LGLVPVSEASIIIAVSSAHR	6.30512e-16
MOCS2	MOCS2	sp|O96033|MOC2A_HUMAN	6.37146e-05	13	MVPLCQVEVLYFAK	2.01642e-15
MON1A	MON1A	sp|Q86VX9-2|MON1A_HUMAN;sp|Q86VX9-3|MON1A_HUMAN	0.0074184	1;1	AESPTPGMAQGMEPDGYK	0.00356287
MON1A	MON1A	sp|Q86VX9|MON1A_HUMAN	6.37146e-05	9	AESPTPGMAQGMEPGAGQEGAMFVHAR	6.30512e-16
MON2	MON2	sp|Q7Z3U7-3|MON2_HUMAN	6.37146e-05	1	YNQAEWVALNYVPFAER	6.30512e-16
MON2	MON2	sp|Q7Z3U7-4|MON2_HUMAN;sp|Q7Z3U7-2|MON2_HUMAN;sp|Q7Z3U7|MON2_HUMAN	6.37146e-05	63;61;61	AVEGPSTVLTTAVMTDLPVISNILSR	1.6228e-14
MPDZ	MPDZ	sp|O75970-2|MPDZ_HUMAN	6.37146e-05	1	VSEGSLSSFTFPLSGSSTSESLESSSK	3.08654e-05
MPDZ	MPDZ	sp|O75970|MPDZ_HUMAN;sp|O75970-3|MPDZ_HUMAN	6.37146e-05	4;4	RPSQSSQVSEGSLSSFTFPLSGSSTSESLESSSKK	2.86924e-09
MPP1	MPP1	sp|Q00013-2|EM55_HUMAN	6.37146e-05	1	MESWAVSHPLNTVTEDMYTNGSPAPGSPAQVK	6.30512e-16
MPP1	MPP1	sp|Q00013|EM55_HUMAN	6.37146e-05	5	ASEGESGGSMHTALSDLYLEHLLQK	1.91789e-18
MPP5	MPP5	sp|Q8N3R9-2|MPP5_HUMAN	0.00796677	1	AVDCPGDLGTR	0.00385555
MPP5	MPP5	sp|Q8N3R9|MPP5_HUMAN	6.37146e-05	5	TTSHMNGHVTEESDSEVKNVDLASPEEHQK	2.02658e-08
MPRIP	MPRIP	sp|Q6WCQ1-3|MPRIP_HUMAN	0.000843984	1	KRPDLLNFK	0.000423913
MPRIP	MPRIP	sp|Q6WCQ1|MPRIP_HUMAN	0.000125636	2	SKSVIEQVSWDT	7.40904e-05
MPZL1	MPZL1	sp|O95297-3|MPZL1_HUMAN	6.37146e-05	1	DYTGAQSYMHS	3.27222e-13
MPZL1	MPZL1	sp|O95297|MPZL1_HUMAN;sp|O95297-2|MPZL1_HUMAN;sp|O95297-4|MPZL1_HUMAN;sp|O95297-5|MPZL1_HUMAN	6.37146e-05	15;15;15;4	DYTGCSTSESLSPVK	6.30512e-16
MRPL22	MRPL22	sp|Q9NWU5-2|RM22_HUMAN	0.00574614	1	MIRGMSIDQALAQLEFNDK	0.00269826
MRPL22	MRPL22	sp|Q9NWU5|RM22_HUMAN	6.37146e-05	6	AAAVLGQLGALWIHNLR	1.50116e-09
MRPL43	MRPL43	sp|Q8N983-3|RM43_HUMAN	0.00763054	1	VQDPAPAQCLLLGAVTL	0.00372373
MRPL43	MRPL43	sp|Q8N983-4|RM43_HUMAN	6.37146e-05	1	EVQDPAPAQVQAQ	2.59993e-07
MRPL43	MRPL43	sp|Q8N983|RM43_HUMAN;sp|Q8N983-2|RM43_HUMAN	6.37146e-05	1;1	EVQDPAPAQDTGLR	3.33061e-09
MRPL47	MRPL47	sp|Q9HD33-3|RM47_HUMAN	0.000666465	1	LLTLEQEAK	0.000350548
MRPL47	MRPL47	sp|Q9HD33|RM47_HUMAN;sp|Q9HD33-2|RM47_HUMAN	6.37146e-05	14;14	GLEEFFDDPKNWGQEK	6.30512e-16
MRPS11	MRPS11	sp|P82912-2|RT11_HUMAN	0.00113888	1	SWTWPQTAGVVAR	0.000541718
MRPS11	MRPS11	sp|P82912|RT11_HUMAN;sp|P82912-3|RT11_HUMAN	0.00183889	1;1	SWTWPQTAGR	0.000839305
MRVI1	MRVI1	sp|Q9Y6F6-5|MRVI1_HUMAN;sp|Q9Y6F6-2|MRVI1_HUMAN;sp|Q9Y6F6-3|MRVI1_HUMAN;sp|Q9Y6F6-4|MRVI1_HUMAN;sp|Q9Y6F6|MRVI1_HUMAN	6.37146e-05	14;11;12;13;11	SSPGDSPSAVSPNLSPSASPTSSR	6.02032e-09
MRVI1	MRVI1	sp|Q9Y6F6-6|MRVI1_HUMAN	6.37146e-05	1	ALNSPQPGPVESELGK	2.08083e-08
MSI2	MSI2	sp|Q96DH6-2|MSI2H_HUMAN	6.37146e-05	2	ADLTSVLTSVMFSPSSK	6.30512e-16
MSI2	MSI2	sp|Q96DH6|MSI2H_HUMAN;sp|Q96DH6-3|MSI2H_HUMAN	6.37146e-05	6;0	SGVGNYISAASPQPGSGFGHGIAGPLIATAFTNGYH	8.1691e-19
MSTO1	MSTO1	sp|Q9BUK6-2|MSTO1_HUMAN;sp|Q9BUK6-3|MSTO1_HUMAN;sp|Q9BUK6-5|MSTO1_HUMAN;sp|Q9BUK6-7|MSTO1_HUMAN;sp|Q9BUK6-4|MSTO1_HUMAN	6.37146e-05	1;0;1;0;0	GAVESIPVFGALCSSSSLHQTLEALAR	7.23826e-08
MSTO1	MSTO1	sp|Q9BUK6|MSTO1_HUMAN;sp|Q9BUK6-6|MSTO1_HUMAN	6.37146e-05	1;1	GAAVESIPVFGALCSSSSLHQTLEALAR	6.30512e-16
MT1G	MT1G	sp|P13640-2|MT1G_HUMAN	6.37146e-05	2	MDPNCSCAAGVSCTCASSCK	5.63397e-14
MT1G	MT1G	sp|P13640|MT1G_HUMAN	6.37146e-05	2	MDPNCSCAAAGVSCTCASSCK	6.99687e-15
MTA1	MTA1	sp|Q13330-3|MTA1_HUMAN	6.37146e-05	4	EIEEEMENPEMVDLPEK	6.30512e-16
MTA1	MTA1	sp|Q13330|MTA1_HUMAN;sp|Q13330-2|MTA1_HUMAN	6.37146e-05	4;4	AGPGADNGEEGEIEEEMENPEMVDLPEKLK	6.30512e-16
MTA3	MTA3	sp|Q9BTC8-2|MTA3_HUMAN	0.00201183	1	AECKMLLNS	0.000855133
MTA3	MTA3	sp|Q9BTC8|MTA3_HUMAN	6.37146e-05	9	NYSHHNGLDELTCCVSD	6.30512e-16
MTF2	MTF2	sp|Q9Y483-3|MTF2_HUMAN	6.37146e-05	1	VCTICQEEYSEAPNEMVICDK	3.99808e-08
MTF2	MTF2	sp|Q9Y483|MTF2_HUMAN;sp|Q9Y483-2|MTF2_HUMAN	6.37146e-05	8;0	QSCFIIFEDSSK	1.02593e-06
MTMR14	MTMR14	sp|Q8NCE2-2|MTMRE_HUMAN	0.00304076	1	LAALSDRETR	0.00134969
MTMR14	MTMR14	sp|Q8NCE2|MTMRE_HUMAN;sp|Q8NCE2-3|MTMRE_HUMAN	6.37146e-05	2;0	SVDHPLPGSSLSTDYGSWQMVTGCGSIQER	6.30512e-16
MTUS1	MTUS1	sp|Q9ULD2-2|MTUS1_HUMAN	6.37146e-05	2	RVSSSAGNAAVIK	2.2929e-05
MTUS1	MTUS1	sp|Q9ULD2-4|MTUS1_HUMAN	0.00785653	1	LCLYSPCAATR	0.00377674
MTUS1	MTUS1	sp|Q9ULD2-6|MTUS1_HUMAN	0.00692101	1	TVPGGFR	0.00324349
MTUS1	MTUS1	sp|Q9ULD2|MTUS1_HUMAN;sp|Q9ULD2-5|MTUS1_HUMAN;sp|Q9ULD2-3|MTUS1_HUMAN	6.37146e-05	4;0;0	RVSSSGKPTSLK	3.24461e-05
MTX1	MTX1	sp|Q13505-3|MTX1_HUMAN	6.37146e-05	1	AAPMELFCWSGGWGLPSVDLDSLAVLTYAR	3.22022e-12
MTX1	MTX1	sp|Q13505|MTX1_HUMAN;sp|Q13505-2|MTX1_HUMAN	6.37146e-05	3;3	SLASPGISPGPLTATIGGAVAGGGPR	3.79484e-05
MXRA7	MXRA7	sp|P84157-2|MXRA7_HUMAN	6.37146e-05	3	EELEEEQRTEE	1.65939e-14
MXRA7	MXRA7	sp|P84157-3|MXRA7_HUMAN	0.00326321	1	IELTSDLTSL	0.00150428
MXRA7	MXRA7	sp|P84157|MXRA7_HUMAN	6.37146e-05	7	ETFGEMSDGDVQEQLR	2.26574e-11
MYBPC1	MYBPC1	sp|Q00872-2|MYPC1_HUMAN	6.37146e-05	4	KDSDWTLVETPPGEEQAK	1.81951e-06
MYBPC1	MYBPC1	sp|Q00872|MYPC1_HUMAN;sp|Q00872-3|MYPC1_HUMAN	6.37146e-05	1;1	DWTLVETPPGEEQAK	4.70818e-06
MYC	MYC	sp|P01106-2|MYC_HUMAN	6.37146e-05	1	VVENQQPPATMPLNVSFTNR	2.07476e-09
MYC	MYC	sp|P01106|MYC_HUMAN	6.37146e-05	1	PLNVSFTNR	4.04754e-07
MYCBP2	MYCBP2	sp|O75592-2|MYCB2_HUMAN	0.00154339	2	ATSDADLKEHMVGIIFSR	0.000751607
MYCBP2	MYCBP2	sp|O75592|MYCB2_HUMAN	6.37146e-05	3	ALLSSPEGEEKVYNATSDADLKEHMVGIIFSR	7.01982e-16
MYD88	MYD88	sp|Q99836-3|MYD88_HUMAN;sp|Q99836-4|MYD88_HUMAN	6.37146e-05	1;1	AEAPGPPAMAAGGPGAGSAAPVSSTSSLPLAALNMR	4.70278e-05
MYD88	MYD88	sp|Q99836|MYD88_HUMAN;sp|Q99836-2|MYD88_HUMAN	6.37146e-05	17;15	AAGGPGAGSAAPVSSTSSLPLAALNMR	6.30512e-16
MYEOV2	MYEOV2	sp|Q8WXC6-1|MYOV2_HUMAN	0.00422674	1	APEAALRPEVSLER	0.00197468
MYEOV2	MYEOV2	sp|Q8WXC6|MYOV2_HUMAN	6.37146e-05	4	MKPAVDEMFPEGAGPYVDLDEAGGSTGLLMDLAANEK	1.12796e-16
MYH10	MYH10	sp|P35580-2|MYH10_HUMAN	6.37146e-05	2	DHNIPQESPKPVK	1.97285e-06
MYH10	MYH10	sp|P35580-3|MYH10_HUMAN	6.37146e-05	2	ASFYDSVSGLHEPPVDR	3.10033e-08
MYH11	MYH11	sp|P35749-3|MYH11_HUMAN	6.37146e-05	4	LRGPPPQETSQ	2.78009e-08
MYH11	MYH11	sp|P35749|MYH11_HUMAN	6.37146e-05	4	DTSITGELEKQLLQANPILEAFGNAK	5.08632e-08
MYH14	MYH14	sp|Q7Z406-6|MYH14_HUMAN;sp|Q7Z406-2|MYH14_HUMAN	6.37146e-05	3;3	EPGVPASVSTVSYGELER	9.21413e-15
MYH14	MYH14	sp|Q7Z406|MYH14_HUMAN;sp|Q7Z406-5|MYH14_HUMAN;sp|Q7Z406-4|MYH14_HUMAN	0.00113888	2;2;2	KEPGVPGELER	0.000483707
MYH7B	MYH7B	sp|A7E2Y1-3|MYH7B_HUMAN	6.37146e-05	1	MPAMMAEELKKEQDTSAHLER	1.27217e-07
MYH7B	MYH7B	sp|A7E2Y1|MYH7B_HUMAN	0.000550223	3	NLQEEISDLTDQVSLSGK	0.000203786
MYH9	MYH9	sp|P35579-2|MYH9_HUMAN	6.37146e-05	1	LEEELDDLLVDLDHQR	6.77405e-08
MYH9	MYH9	sp|P35579|MYH9_HUMAN	6.37146e-05	198	DLGEELEALKTELEDTLDSTAAQQELR	7.83448e-24
MYL1	MYL1	sp|P05976-2|MYL1_HUMAN	6.37146e-05	2	SFSADQIAEFK	4.794e-06
MYL1	MYL1	sp|P05976|MYL1_HUMAN	6.37146e-05	9	IEFSKEQQDEFKEAFLLFDR	2.78033e-10
MYL5	MYL5	sp|Q02045-2|MYL5_HUMAN	0.000492459	1	DQNRDGFIDK	0.000175141
MYL5	MYL5	sp|Q02045|MYL5_HUMAN	0.000492459	2	EAFTLMDQNR	0.00017404
MYL6	MYL6	sp|P60660-2|MYL6_HUMAN	6.37146e-05	4	MTEEEVEMLVAGHEDSNGCINYEELVR	3.02591e-20
MYL6	MYL6	sp|P60660|MYL6_HUMAN	6.37146e-05	6	MTEEEVEMLVAGHEDSNGCINYEAFVR	9.12481e-21
MYLK	MYLK	sp|Q15746-2|MYLK_HUMAN;sp|Q15746-4|MYLK_HUMAN	6.37146e-05	1;1	CEGLAVMEVAPSFSSVLK	6.36736e-08
MYLK	MYLK	sp|Q15746-6|MYLK_HUMAN	6.37146e-05	4	SSTGSPTSPLNAEKLESEDVSQAFLEAVAEEKPHVKPYFSK	3.90662e-14
MYLK	MYLK	sp|Q15746-8|MYLK_HUMAN	0.000125636	2	AMISGLSGR	5.33688e-05
MYO18A	MYO18A	sp|Q92614-2|MY18A_HUMAN	6.37146e-05	1	AKTEEQIAAEEAWNETEK	6.30512e-16
MYO18A	MYO18A	sp|Q92614|MY18A_HUMAN;sp|Q92614-3|MY18A_HUMAN;sp|Q92614-4|MY18A_HUMAN;sp|Q92614-5|MY18A_HUMAN	6.37146e-05	29;29;29;0	GSVILDSGHLSTASSSDDLKGEEGSFR	6.30512e-16
MYO1B	MYO1B	sp|O43795-2|MYO1B_HUMAN	6.37146e-05	2	EAVTTIAAYWHGTQVR	3.10103e-09
MYO1B	MYO1B	sp|O43795|MYO1B_HUMAN	6.37146e-05	2	EAVTTIAAYWHGTQAR	5.4858e-10
MYO1C	MYO1C	sp|O00159-2|MYO1C_HUMAN	6.37146e-05	1	MESALTAR	1.04891e-06
MYO1C	MYO1C	sp|O00159-3|MYO1C_HUMAN	6.37146e-05	2	YRASALGSDGVR	2.31877e-07
MYO1C	MYO1C	sp|O00159|MYO1C_HUMAN	6.37146e-05	3	LALGSDGVR	3.1994e-05
MYO5A	MYO5A	sp|Q9Y4I1-3|MYO5A_HUMAN	6.37146e-05	3	LTNENLYFEELYADDPKK	2.55096e-09
MYO5A	MYO5A	sp|Q9Y4I1|MYO5A_HUMAN;sp|Q9Y4I1-2|MYO5A_HUMAN	6.37146e-05	2;2	LTNENLDLMEQLEK	6.30512e-16
MYO6	MYO6	sp|Q9UM54-2|MYO6_HUMAN;sp|Q9UM54-5|MYO6_HUMAN	0.000125636	1;1	RGPAVLATK	8.25289e-05
MYO6	MYO6	sp|Q9UM54-6|MYO6_HUMAN;sp|Q9UM54-4|MYO6_HUMAN	6.37146e-05	1;0	SVTDYAQQNPAAQIPAR	6.30512e-16
MYO9A	MYO9A	sp|B2RTY4-2|MYO9A_HUMAN;sp|B2RTY4-3|MYO9A_HUMAN;sp|B2RTY4|MYO9A_HUMAN;sp|B2RTY4-5|MYO9A_HUMAN	0.00281129	1;0;0;0	YHYLNQDCFTVE	0.00120373
MYO9A	MYO9A	sp|B2RTY4-4|MYO9A_HUMAN	0.000432419	1	TRSDFLTR	0.000166009
MYOF	MYOF	sp|Q9NZM1-3|MYOF_HUMAN	6.37146e-05	2	MASPATVHLTEKEEEIVDWWSK	2.89619e-05
MYOF	MYOF	sp|Q9NZM1-6|MYOF_HUMAN;sp|Q9NZM1-2|MYOF_HUMAN;sp|Q9NZM1-5|MYOF_HUMAN;sp|Q9NZM1|MYOF_HUMAN;sp|Q9NZM1-7|MYOF_HUMAN;sp|Q9NZM1-8|MYOF_HUMAN;sp|Q9NZM1-4|MYOF_HUMAN	6.37146e-05	9;8;6;8;0;0;0	SLGPPGPPFNITPR	9.02744e-15
MYOM1	MYOM1	sp|P52179-2|MYOM1_HUMAN	6.37146e-05	1	AAIAPPSPPCDITCLESFR	8.42298e-15
MYOM1	MYOM1	sp|P52179|MYOM1_HUMAN	6.37146e-05	8	DALLGSKPNKPSLPSSSQNLGQTEVSK	3.37607e-14
NAA50	NAA50	sp|Q9GZZ1-2|NAA50_HUMAN	6.37146e-05	1	LNQVIFPVSYNDKFYRK	2.15184e-09
NAA50	NAA50	sp|Q9GZZ1|NAA50_HUMAN	6.37146e-05	17	FYKDVLEVGELAK	6.30512e-16
NASP	NASP	sp|P49321-2|NASP_HUMAN	6.37146e-05	4	TEDESLVENNDNIDETEGSEEDDKENDKTEEMPNDSVLENK	6.30512e-16
NASP	NASP	sp|P49321|NASP_HUMAN;sp|P49321-3|NASP_HUMAN	6.37146e-05	70;70	MENGVLGNALEGVHVEEEEGEKTEDESLVENNDNIDEEAR	1.13919e-22
NCAM1	NCAM1	sp|P13591-1|NCAM1_HUMAN;sp|P13591-3|NCAM1_HUMAN;sp|P13591-4|NCAM1_HUMAN	6.37146e-05	1;1;1	TLDGHMVVR	1.04772e-06
NCAM1	NCAM1	sp|P13591|NCAM1_HUMAN;sp|P13591-5|NCAM1_HUMAN;sp|P13591-6|NCAM1_HUMAN	6.37146e-05	2;2;1	QETLDGHMVVR	6.83931e-08
NCDN	NCDN	sp|Q9UBB6-2|NCDN_HUMAN	6.37146e-05	2	ASDCEPALNQAEGR	5.0282e-07
NCDN	NCDN	sp|Q9UBB6|NCDN_HUMAN;sp|Q9UBB6-3|NCDN_HUMAN	6.37146e-05	3;2	ASIMASDCEPALNQAEGR	6.30512e-16
NCK1	NCK1	sp|P16333-2|NCK1_HUMAN	0.00586072	1	MDWLNVFK	0.00272858
NCK1	NCK1	sp|P16333|NCK1_HUMAN	6.37146e-05	8	FDYVAQQEQELDIKK	5.68237e-14
NCKIPSD	NCKIPSD	sp|Q9NZQ3-3|SPN90_HUMAN;sp|Q9NZQ3-4|SPN90_HUMAN	0.000125636	1;1	QHSLPSSEHLGADGGLYQIPPQPR	6.77115e-05
NCKIPSD	NCKIPSD	sp|Q9NZQ3|SPN90_HUMAN;sp|Q9NZQ3-2|SPN90_HUMAN;sp|Q9NZQ3-5|SPN90_HUMAN	6.37146e-05	1;1;1	QHSLPSSEHLGADGGLYQIPLPSSQIPPQPR	6.52115e-09
NCLN	NCLN	sp|Q969V3-2|NCLN_HUMAN	6.37146e-05	1	GTPPDMPVFTEQMIQQEQLDSVMDWLTNQPR	5.45343e-13
NCLN	NCLN	sp|Q969V3|NCLN_HUMAN	6.37146e-05	1	GTPPDMPVFTEQMQIQQEQLDSVMDWLTNQPR	1.76276e-11
NCOA7	NCOA7	sp|Q8NI08-2|NCOA7_HUMAN;sp|Q8NI08-3|NCOA7_HUMAN;sp|Q8NI08-4|NCOA7_HUMAN;sp|Q8NI08-5|NCOA7_HUMAN;sp|Q8NI08-6|NCOA7_HUMAN	6.37146e-05	3;0;0;0;0	DALPSPGEWEDLASEK	9.9102e-12
NCOA7	NCOA7	sp|Q8NI08|NCOA7_HUMAN	6.37146e-05	2	IKDALPSDLPQDLCPLYRPGEWEDLASEKDINPFSK	2.90198e-10
NCOR2	NCOR2	sp|Q9Y618-3|NCOR2_HUMAN	6.37146e-05	2	SRSPAPPADKEAFAAEAQK	6.30512e-16
NCOR2	NCOR2	sp|Q9Y618|NCOR2_HUMAN;sp|Q9Y618-4|NCOR2_HUMAN;sp|Q9Y618-5|NCOR2_HUMAN;sp|Q9Y618-2|NCOR2_HUMAN	6.37146e-05	4;4;4;0	SRSPAPPADKEAEKPVFFPAFAAEAQK	6.30512e-16
NDRG2	NDRG2	sp|Q9UN36-2|NDRG2_HUMAN;sp|Q9UN36-4|NDRG2_HUMAN;sp|Q9UN36-5|NDRG2_HUMAN	6.37146e-05	4;4;4	THSVETPYGSVTFTVYGTPKPK	9.03951e-14
NDRG2	NDRG2	sp|Q9UN36|NDRG2_HUMAN;sp|Q9UN36-3|NDRG2_HUMAN	6.37146e-05	5;5	AELQEVQITEEKPLLPGQTPEAAKEAELAAR	2.05268e-17
NDRG3	NDRG3	sp|Q9UGV2-2|NDRG3_HUMAN	0.000606281	1	MDELQDVQLTEIKPLLNDKEHDIETTHGVVHVTIR	0.000343377
NDRG3	NDRG3	sp|Q9UGV2|NDRG3_HUMAN;sp|Q9UGV2-3|NDRG3_HUMAN	6.37146e-05	2;1	NFQDFDCQEHDIETTHGVVHVTIR	6.30512e-16
NDRG4	NDRG4	sp|Q9ULP0-3|NDRG4_HUMAN;sp|Q9ULP0-6|NDRG4_HUMAN	6.37146e-05	5;3	GQDATELESSDAFLLAADTDWKEHDIETPYGLLHVVIR	3.85789e-19
NDRG4	NDRG4	sp|Q9ULP0|NDRG4_HUMAN;sp|Q9ULP0-4|NDRG4_HUMAN	6.37146e-05	2;0	LSGGAVPSASMTR	1.57736e-05
NDUFAF3	NDUFAF3	sp|Q9BU61-2|NDUF3_HUMAN	0.000125636	1	YIDSYNSR	5.87302e-05
NDUFAF3	NDUFAF3	sp|Q9BU61|NDUF3_HUMAN	6.37146e-05	3	EAAQAMYIDSYNSR	6.30512e-16
NDUFV3	NDUFV3	sp|P56181-2|NDUV3_HUMAN	6.37146e-05	48	KVTSPSSSSSSSSSDSESDDEADVSEVTPR	6.30512e-16
NDUFV3	NDUFV3	sp|P56181|NDUV3_HUMAN	6.37146e-05	4	KPAPVPAEPFDNTTYK	2.47004e-12
NEBL	NEBL	sp|O76041-2|NEBL_HUMAN	6.37146e-05	19	QSFTTVADTPENLR	1.42467e-13
NEBL	NEBL	sp|O76041|NEBL_HUMAN	6.37146e-05	75	IGEEENEEDQVFYKPVIEDLSMELAR	7.5841e-17
NEK2	NEK2	sp|P51955-2|NEK2_HUMAN	0.00131516	1	FLSLASNPGMR	0.00058523
NEK2	NEK2	sp|P51955-4|NEK2_HUMAN	0.000492459	1	FLSLASNPVIK	0.000177567
NEK2	NEK2	sp|P51955|NEK2_HUMAN;sp|P51955-3|NEK2_HUMAN	6.37146e-05	3;0	FLSLASNPELLNLPSSVIK	1.30127e-06
NEK4	NEK4	sp|P51957-2|NEK4_HUMAN	0.000550223	1	DQDQVAGECIIEK	0.000195499
NEK4	NEK4	sp|P51957|NEK4_HUMAN;sp|P51957-3|NEK4_HUMAN	6.37146e-05	5;5	VAGITGVCHHAQDQVAGECIIEK	6.30512e-16
NEXN	NEXN	sp|Q0ZGT2-2|NEXN_HUMAN	6.37146e-05	3	AEQEGDDSLLITVVPVK	1.69658e-09
NEXN	NEXN	sp|Q0ZGT2-4|NEXN_HUMAN	6.37146e-05	3	AEIKEMLASDDEEDVSSK	8.14465e-13
NFASC	NFASC	sp|O94856-5|NFASC_HUMAN;sp|O94856-10|NFASC_HUMAN;sp|O94856-2|NFASC_HUMAN;sp|O94856-3|NFASC_HUMAN;sp|O94856-8|NFASC_HUMAN	0.000843984	1;1;0;1;1	AYLTVLGRPDRPR	0.000421601
NFASC	NFASC	sp|O94856-9|NFASC_HUMAN;sp|O94856-12|NFASC_HUMAN;sp|O94856-4|NFASC_HUMAN	6.37146e-05	2;2;2	VQAENDFGKGPEPESVIGYSGEDLPSAPR	8.32595e-14
NFAT5	NFAT5	sp|O94916-4|NFAT5_HUMAN	6.37146e-05	2	AGLLEESVYDLLPK	3.39457e-05
NFAT5	NFAT5	sp|O94916|NFAT5_HUMAN;sp|O94916-2|NFAT5_HUMAN;sp|O94916-3|NFAT5_HUMAN	6.37146e-05	2;1;1	SHDVQPFTYTPDPAAAGALNVNVK	6.30512e-16
NFATC1	NFATC1	sp|O95644-5|NFAC1_HUMAN;sp|O95644-4|NFAC1_HUMAN	6.37146e-05	1;1	GVASPGHCHLGLPQPAGEAPAVQDVPRPVATHPGSPGQPPPALLPQQ	8.29629e-11
NFATC1	NFATC1	sp|O95644|NFAC1_HUMAN;sp|O95644-6|NFAC1_HUMAN;sp|O95644-2|NFAC1_HUMAN;sp|O95644-3|NFAC1_HUMAN;sp|O95644-8|NFAC1_HUMAN	6.37146e-05	4;4;0;0;0	LLPEVHEDGSPNLAPIPVTVK	1.52886e-09
NFATC2	NFATC2	sp|Q13469-3|NFAC2_HUMAN	0.000125636	1	IMGSVDQEEPNAHK	7.51656e-05
NFATC2	NFATC2	sp|Q13469|NFAC2_HUMAN	6.37146e-05	2	QEQNLDQTYLDDVNEIIR	2.30394e-11
NFIA	NFIA	sp|Q12857-2|NFIA_HUMAN	0.000432419	1	VAASHHPPDRPPDPFSTL	0.000149973
NFIA	NFIA	sp|Q12857|NFIA_HUMAN	0.000125636	1	FVSVGPR	6.76657e-05
NFIC	NFIC	sp|P08651-3|NFIC_HUMAN;sp|P08651-4|NFIC_HUMAN	0.00212314	1;1	LVSLACDPASQQPGPPTLRPTRPLQTVPLWD	0.000931124
NFIC	NFIC	sp|P08651-5|NFIC_HUMAN	0.00326321	2	DLVSLACDPASQQPGPSWYLG	0.00150354
NFIX	NFIX	sp|Q14938-3|NFIX_HUMAN;sp|Q14938|NFIX_HUMAN;sp|Q14938-2|NFIX_HUMAN	6.37146e-05	1;1;1	MYSPYCLTQDEFHPFIEALLPHVR	4.4245e-10
NFIX	NFIX	sp|Q14938-5|NFIX_HUMAN	0.00400186	1	LQDEFHPFIEALLPHVR	0.00182884
NFKB2	NFKB2	sp|Q00653-4|NFKB2_HUMAN;sp|Q00653-3|NFKB2_HUMAN	6.37146e-05	3;0	DKLPSTEVKEDSAYGSQSVEQEAEK	1.73603e-11
NFKB2	NFKB2	sp|Q00653|NFKB2_HUMAN	6.37146e-05	1	DKLPSTAEVKEDSAYGSQSVEQEAEK	1.38746e-09
NFX1	NFX1	sp|Q12986-3|NFX1_HUMAN	0.000373413	1	HEQSHYWASTQK	0.000117139
NFX1	NFX1	sp|Q12986|NFX1_HUMAN;sp|Q12986-2|NFX1_HUMAN	6.37146e-05	22;15	ADCGHPCMAPCHTSSPCPVTACK	6.30512e-16
NFYC	NFYC	sp|Q13952-3|NFYC_HUMAN	6.37146e-05	1	LAQPVSGTQVVQGQIQTLATNAQQITQTEVQQGQQQFSQFTDGQR	1.05763e-06
NFYC	NFYC	sp|Q13952-5|NFYC_HUMAN;sp|Q13952-2|NFYC_HUMAN;sp|Q13952-4|NFYC_HUMAN;sp|Q13952-6|NFYC_HUMAN	0.000373413	1;1;1;1	GQQLYQIQQVTMPAGQD	0.000123658
NFYC	NFYC	sp|Q13952|NFYC_HUMAN	6.37146e-05	1	ETLQITQTEVQQGQQQFSQFTDGQR	8.52019e-08
NGEF	NGEF	sp|Q8N5V2-2|NGEF_HUMAN	6.37146e-05	2	MELLAAAFSAACAVDHDSSTSESDAR	1.20339e-06
NGEF	NGEF	sp|Q8N5V2|NGEF_HUMAN	6.37146e-05	16	VEELEDQGQTLANVFILR	1.3962e-11
NID2	NID2	sp|Q14112-2|NID2_HUMAN	6.37146e-05	2	SGYEFADDRHTCIYVDECSENR	4.08059e-09
NID2	NID2	sp|Q14112|NID2_HUMAN	6.37146e-05	3	CVHHGGSTFSCACLPGYAGDGHQCTDVDECSENR	2.05037e-19
NIPBL	NIPBL	sp|Q6KC79-2|NIPBL_HUMAN	6.37146e-05	2	NNTAAETEDDESDGEDRGGGTSGVR	6.30512e-16
NIPBL	NIPBL	sp|Q6KC79|NIPBL_HUMAN;sp|Q6KC79-3|NIPBL_HUMAN	6.37146e-05	4;0	NNTAAETEDDESDGEDRGGGTSGSLR	7.51115e-15
NISCH	NISCH	sp|Q9Y2I1-3|NISCH_HUMAN	6.37146e-05	1	LSAAPCIRPSSSPPTVAPASASLPQPILSNQGNR	9.93937e-09
NISCH	NISCH	sp|Q9Y2I1-4|NISCH_HUMAN	6.37146e-05	1	LSAAPCIRPSSSPPTVAPASASLPQPILSNQGILGDE	1.0963e-10
NISCH	NISCH	sp|Q9Y2I1|NISCH_HUMAN;sp|Q9Y2I1-2|NISCH_HUMAN	6.37146e-05	29;29	GSAIIELFHSSIAEVENEELR	6.30512e-16
NMT1	NMT1	sp|P30419-2|NMT1_HUMAN	0.00229344	1	NSLPAERIQEIQK	0.0010959
NMT1	NMT1	sp|P30419|NMT1_HUMAN	6.37146e-05	9	ADESETAVKPPAPPLPQMMEGNGNGHEHCSDCENEEDNSYNR	6.30512e-16
NOLC1	NOLC1	sp|Q14978-2|NOLC1_HUMAN;sp|Q14978|NOLC1_HUMAN	6.37146e-05	4;2	ATGATQQDANASSLLDIYSFWLK	6.30512e-16
NOLC1	NOLC1	sp|Q14978-3|NOLC1_HUMAN	6.37146e-05	3	ATGATQQDANASSLLDIYSFWLNRSAK	4.95434e-16
NOP2	NOP2	sp|P46087-2|NOP2_HUMAN	0.00223529	1	GAVQTAGK	0.00104591
NOP2	NOP2	sp|P46087|NOP2_HUMAN	6.37146e-05	2	GISAGAVQTAGK	2.25748e-09
NPM1	NPM1	sp|P06748-3|NPM_HUMAN	6.37146e-05	1	MQASIEKAH	1.67019e-05
NPM1	NPM1	sp|P06748|NPM_HUMAN;sp|P06748-2|NPM_HUMAN	6.37146e-05	16;16	MTDQEAIQDLWQWR	6.30512e-16
NPTN	NPTN	sp|Q9Y639-5|NPTN_HUMAN;sp|Q9Y639-3|NPTN_HUMAN;sp|Q9Y639-4|NPTN_HUMAN	6.37146e-05	2;2;0	KRPDEVPDAGPMK	6.97553e-06
NPTN	NPTN	sp|Q9Y639|NPTN_HUMAN;sp|Q9Y639-1|NPTN_HUMAN	6.37146e-05	2;2	KRPDEVPDDDEPAGPMK	6.30512e-16
NR2C2	NR2C2	sp|P49116-2|NR2C2_HUMAN	0.000250094	2	IVTDQQTGQK	9.87817e-05
NR2C2	NR2C2	sp|P49116|NR2C2_HUMAN	6.37146e-05	1	IQIVTDQQTGQK	2.89569e-14
NRCAM	NRCAM	sp|Q92823-5|NRCAM_HUMAN;sp|Q92823-2|NRCAM_HUMAN	6.37146e-05	1;1	EDDGTFGEYR	3.38125e-05
NRCAM	NRCAM	sp|Q92823|NRCAM_HUMAN;sp|Q92823-3|NRCAM_HUMAN;sp|Q92823-4|NRCAM_HUMAN	6.37146e-05	3;3;3	EDAHADPEIQPMKEDDGTFGEYSDAEDHKPLK	1.02976e-08
NRP2	NRP2	sp|O60462-3|NRP2_HUMAN;sp|O60462-2|NRP2_HUMAN;sp|O60462|NRP2_HUMAN	6.37146e-05	2;1;1	SCTTLENYNFELYDGLK	1.92577e-07
NRP2	NRP2	sp|O60462-5|NRP2_HUMAN;sp|O60462-4|NRP2_HUMAN	6.37146e-05	1;1	TSHYTNGAPLAVEPTLTIK	6.40994e-07
NRXN2	NRXN2	sp|P58401|NRX2B_HUMAN	0.001429	1	HGTVPIAINR	0.000657755
NRXN2	NRXN2	sp|Q9P2S2|NRX2A_HUMAN;sp|Q9P2S2-2|NRX2A_HUMAN	6.37146e-05	26;25	EMQVASDLFVGGIPPDVR	7.02483e-11
NRXN3	NRXN3	sp|Q9Y4C0-4|NRX3A_HUMAN	0.00719548	1	AREENVATFR	0.00340893
NRXN3	NRXN3	sp|Q9Y4C0|NRX3A_HUMAN;sp|Q9Y4C0-3|NRX3A_HUMAN	6.37146e-05	1;1	LMVNLDCIR	2.33652e-05
NSFL1C	NSFL1C	sp|Q9UNZ2-5|NSF1C_HUMAN	6.37146e-05	1	DLIHDQDEDEEEEEGQRSR	8.55385e-08
NSFL1C	NSFL1C	sp|Q9UNZ2|NSF1C_HUMAN;sp|Q9UNZ2-4|NSF1C_HUMAN;sp|Q9UNZ2-6|NSF1C_HUMAN	6.37146e-05	2;2;0	DLIHDQDEDEEEEEGQRFYAGGSER	1.13533e-12
NSUN2	NSUN2	sp|Q08J23-2|NSUN2_HUMAN	6.37146e-05	1	YPEELAWHTNLSR	7.32674e-06
NSUN2	NSUN2	sp|Q08J23|NSUN2_HUMAN	6.37146e-05	9	ELEDLEVDGQKVEVPQPLSWYPEELAWHTNLSR	6.30512e-16
NT5C3	NT5C3	sp|Q9H0P0-1|5NT3_HUMAN;sp|Q9H0P0-2|5NT3_HUMAN;sp|Q9H0P0-3|5NT3_HUMAN	6.37146e-05	3;1;0	TNQESAVHVK	7.87308e-06
NT5C3	NT5C3	sp|Q9H0P0|5NT3_HUMAN	6.37146e-05	2	IIEMMPEFQK	2.92648e-06
NTRK2	NTRK2	sp|Q16620-5|NTRK2_HUMAN;sp|Q16620-3|NTRK2_HUMAN	6.37146e-05	1;1	IPVIENPQYFGITNSQLKPDTWPR	5.62146e-12
NTRK2	NTRK2	sp|Q16620|NTRK2_HUMAN;sp|Q16620-4|NTRK2_HUMAN;sp|Q16620-2|NTRK2_HUMAN;sp|Q16620-6|NTRK2_HUMAN;sp|Q16620-7|NTRK2_HUMAN	6.37146e-05	3;3;0;2;0	IPVIENPQYFGITNSQLKPDTFVQHIK	3.49039e-08
NUB1	NUB1	sp|Q9Y5A7-2|NUB1_HUMAN	6.37146e-05	2	GMGYSTHAAQQILLSNPQMWWLNDSNPETDNR	1.82532e-09
NUB1	NUB1	sp|Q9Y5A7|NUB1_HUMAN	6.37146e-05	1	GMGYSTHAAQQVLHAASGNLDEALK	3.93859e-08
NUDT4	NUDT4	sp|Q9NZJ9-3|NUDT4_HUMAN	0.00422674	1	EPEEEPGGAAVR	0.00200927
NUDT4	NUDT4	sp|Q9NZJ9|NUDT4_HUMAN	6.37146e-05	3	LLGIFENQDRK	7.54264e-07
NUMA1	NUMA1	sp|Q14980-2|NUMA1_HUMAN	6.37146e-05	5	LTAQVEELSK	2.96783e-07
NUMA1	NUMA1	sp|Q14980|NUMA1_HUMAN	6.37146e-05	7	LTAQVEQLEVFQR	6.30512e-16
NUP98	NUP98	sp|P52948-6|NUP98_HUMAN	6.37146e-05	2	AASLMNIPSTSSCLTESPFKVHLEK	1.14589e-15
NUP98	NUP98	sp|P52948|NUP98_HUMAN;sp|P52948-5|NUP98_HUMAN;sp|P52948-2|NUP98_HUMAN;sp|P52948-3|NUP98_HUMAN;sp|P52948-4|NUP98_HUMAN	6.37146e-05	5;5;5;0;0	LLMDMALFMGR	8.194e-10
NUSAP1	NUSAP1	sp|Q9BXS6-2|NUSAP_HUMAN;sp|Q9BXS6-3|NUSAP_HUMAN;sp|Q9BXS6-5|NUSAP_HUMAN;sp|Q9BXS6|NUSAP_HUMAN	6.37146e-05	4;2;2;4	ISNPTEFQNHEK	2.34894e-14
NUSAP1	NUSAP1	sp|Q9BXS6-4|NUSAP_HUMAN	6.37146e-05	1	VDPDSQNHEKQESQDLR	7.22054e-10
NXT2	NXT2	sp|Q9NPJ8-3|NXT2_HUMAN;sp|Q9NPJ8-2|NXT2_HUMAN;sp|Q9NPJ8-4|NXT2_HUMAN	6.37146e-05	3;0;0	SNYYEGPHTSHSSPADR	1.01041e-08
NXT2	NXT2	sp|Q9NPJ8|NXT2_HUMAN	6.37146e-05	1	ATSLDFKTYVDQACR	5.96597e-06
OAT	OAT	sp|P04181-2|OAT_HUMAN	6.37146e-05	2	NTGVEAGETACK	1.46027e-05
OAT	OAT	sp|P04181|OAT_HUMAN	6.37146e-05	20	AFYNNVLGEYEEYITK	6.30512e-16
OBFC2B	OBFC2B	sp|Q9BQ15-2|SOSB1_HUMAN	0.00371747	1	VYSEVPNFSEPNPEYSTQQAPNK	0.00171386
OBFC2B	OBFC2B	sp|Q9BQ15|SOSB1_HUMAN	6.37146e-05	10	TGSINISVWDDVGNLIQPGDIIR	6.30512e-16
OBSCN	OBSCN	sp|Q5VST9-3|OBSCN_HUMAN;sp|Q5VST9-2|OBSCN_HUMAN;sp|Q5VST9|OBSCN_HUMAN;sp|Q5VST9-5|OBSCN_HUMAN	6.37146e-05	5;0;0;0	EQLVAAVEVTEQETK	8.5218e-10
OBSCN	OBSCN	sp|Q5VST9-6|OBSCN_HUMAN	6.37146e-05	3	ATEGATVTLQCK	1.44784e-05
OCIAD1	OCIAD1	sp|Q9NX40-2|OCAD1_HUMAN	6.37146e-05	1	SKYDSSVSGQSSFVTSPAADNIEMLPHYEPIPFSSSMNESAPTGITDHIVQGR	2.23217e-07
OCIAD1	OCIAD1	sp|Q9NX40|OCAD1_HUMAN;sp|Q9NX40-3|OCAD1_HUMAN	6.37146e-05	20;0	NRESYEVSLTQK	6.30512e-16
ODF2	ODF2	sp|Q5BJF6-3|ODFP2_HUMAN;sp|Q5BJF6-2|ODFP2_HUMAN;sp|Q5BJF6|ODFP2_HUMAN;sp|Q5BJF6-6|ODFP2_HUMAN;sp|Q5BJF6-4|ODFP2_HUMAN;sp|Q5BJF6-9|ODFP2_HUMAN;sp|Q5BJF6-8|ODFP2_HUMAN;sp|Q5BJF6-5|ODFP2_HUMAN	6.37146e-05	15;13;12;0;14;2;1;1	SSYANVFGDGPYSTFLTSSPIR	1.15853e-13
ODF2	ODF2	sp|Q5BJF6-7|ODFP2_HUMAN	0.000125636	2	LHGTTLASDFNDFIR	6.71921e-05
OGDHL	OGDHL	sp|Q9ULD0-3|OGDHL_HUMAN	6.37146e-05	1	FINDVEQCQWIR	1.01636e-05
OGDHL	OGDHL	sp|Q9ULD0|OGDHL_HUMAN;sp|Q9ULD0-2|OGDHL_HUMAN	6.37146e-05	8;6	EASEEAFSGSAQPRPPSVVHESR	4.3528e-11
OGT	OGT	sp|O15294-3|OGT1_HUMAN	6.37146e-05	2	ASSVGNVADSTGLAELAHR	6.30512e-16
OGT	OGT	sp|O15294|OGT1_HUMAN;sp|O15294-2|OGT1_HUMAN;sp|O15294-4|OGT1_HUMAN	6.37146e-05	5;0;0	ASSVGNVADSTEPTKR	6.30512e-16
OLA1	OLA1	sp|Q9NTK5-2|OLA1_HUMAN	0.00383142	1	IGPIIDK	0.00175977
OLA1	OLA1	sp|Q9NTK5|OLA1_HUMAN;sp|Q9NTK5-3|OLA1_HUMAN	6.37146e-05	28;28	AFEDDDITHVEGSVDPIR	6.30512e-16
OPA3	OPA3	sp|Q9H6K4-2|OPA3_HUMAN	0.00281129	1	DPPPAPPVAPASEK	0.00124911
OPA3	OPA3	sp|Q9H6K4|OPA3_HUMAN	6.37146e-05	11	DEVGHLALALEALQAQVQAAPPQGALEELR	6.30512e-16
OPTN	OPTN	sp|Q96CV9-2|OPTN_HUMAN	0.00400186	1	TVSTGTSR	0.00185793
OPTN	OPTN	sp|Q96CV9|OPTN_HUMAN;sp|Q96CV9-3|OPTN_HUMAN	6.37146e-05	3;3	EIKHSPGPTRTVSTGTALSK	1.09993e-08
ORC3	ORC3	sp|Q9UBD5-2|ORC3_HUMAN	6.37146e-05	4	RIEEFLAQFQSLDAETKEEEDASGSQPK	1.71447e-12
ORC3	ORC3	sp|Q9UBD5|ORC3_HUMAN	6.37146e-05	3	IEEFLAQFQSLDETKEEEDASGSQPK	4.44627e-13
OSBPL1A	OSBPL1A	sp|Q9BXW6-2|OSBL1_HUMAN	6.37146e-05	2	SEEKDCGGGDALSNGIKK	2.2076e-09
OSBPL1A	OSBPL1A	sp|Q9BXW6|OSBL1_HUMAN	6.37146e-05	32	TTELTALLNRPNPPDVNCSDQLGNTPLHCAAYR	6.30512e-16
OSBPL6	OSBPL6	sp|Q9BZF3-4|OSBL6_HUMAN	6.37146e-05	1	TQSAPNFTDMQVPFSATMSPVR	1.30056e-12
OSBPL6	OSBPL6	sp|Q9BZF3-5|OSBL6_HUMAN;sp|Q9BZF3-3|OSBL6_HUMAN	0.001429	1;1	IQLQEGPPAK	0.000615638
OSBPL6	OSBPL6	sp|Q9BZF3|OSBL6_HUMAN;sp|Q9BZF3-2|OSBL6_HUMAN	0.000550223	1;1	IQLQVPFSATMSPVR	0.000229764
OSBPL9	OSBPL9	sp|Q96SU4-2|OSBL9_HUMAN;sp|Q96SU4-3|OSBL9_HUMAN;sp|Q96SU4-5|OSBL9_HUMAN;sp|Q96SU4-6|OSBL9_HUMAN	6.37146e-05	1;1;1;1	STINPVDAIYQPSPLEPVISTMPSQTVLPPEPVQLCK	6.30512e-16
OSBPL9	OSBPL9	sp|Q96SU4|OSBL9_HUMAN;sp|Q96SU4-7|OSBL9_HUMAN;sp|Q96SU4-4|OSBL9_HUMAN	6.37146e-05	1;1;1	HADGMISTINPVDAIYQPSPLEPVISTMPSQTVLPPEPVQLCK	3.80492e-09
OXR1	OXR1	sp|Q8N573-2|OXR1_HUMAN	6.37146e-05	4	FEDYLREPAQGDLGCGSPPHRPPAPSSPEGPDTGQK	3.37638e-07
OXR1	OXR1	sp|Q8N573-7|OXR1_HUMAN	0.0049562	1	YTLITTREDINSK	0.00238139
OXR1	OXR1	sp|Q8N573|OXR1_HUMAN;sp|Q8N573-8|OXR1_HUMAN;sp|Q8N573-3|OXR1_HUMAN;sp|Q8N573-6|OXR1_HUMAN;sp|Q8N573-4|OXR1_HUMAN	6.37146e-05	4;4;0;0;3	EWEVVSVAEYHR	2.68601e-08
P4HA1	P4HA1	sp|P13674-2|P4HA1_HUMAN	6.37146e-05	4	ATVHDPETGKLTTAQYR	6.30512e-16
P4HA1	P4HA1	sp|P13674|P4HA1_HUMAN	6.37146e-05	2	ATISNPITGDLETVHYR	6.30512e-16
P4HA2	P4HA2	sp|O15460-2|P4HA2_HUMAN	6.37146e-05	7	LLQVANYGVGGQYEPHFDFSRRPFDSGLKTE	2.18666e-13
P4HA2	P4HA2	sp|O15460|P4HA2_HUMAN	6.37146e-05	3	LLQVANYGVGGQYEPHFDFSRNDE	2.26745e-10
PABPC4	PABPC4	sp|Q13310-3|PABP4_HUMAN;sp|Q13310-2|PABP4_HUMAN	6.37146e-05	3;2	VGSECPDR	6.98216e-08
PABPC4	PABPC4	sp|Q13310|PABP4_HUMAN	0.00314869	1	HLAPTGSECPDR	0.00144074
PACSIN2	PACSIN2	sp|Q9UNF0-2|PACN2_HUMAN	6.37146e-05	2	ATDGVTLTGINQTGDQSLPSKPSSVSSYEK	4.42212e-12
PACSIN2	PACSIN2	sp|Q9UNF0|PACN2_HUMAN	6.37146e-05	4	TGINQTGDQSLPSKPSSTL	2.63302e-09
PAEP	PAEP	sp|P09466-3|PAEP_HUMAN	6.37146e-05	1	DTTTPIQSMMCQYLAR	4.88301e-09
PAEP	PAEP	sp|P09466|PAEP_HUMAN;sp|P09466-2|PAEP_HUMAN	6.37146e-05	5;5	VHITSLLPTPEDNLEIVLHR	1.19468e-13
PAIP1	PAIP1	sp|Q9H074-2|PAIP1_HUMAN	6.37146e-05	4	SDGFDRAPEQTRPLRAPPSSQDK	5.69398e-08
PAIP1	PAIP1	sp|Q9H074|PAIP1_HUMAN	6.37146e-05	5	TTPPPGAQCEVPASPQRPSRPGALPEQTRPLR	4.39522e-09
PAK4	PAK4	sp|O96013-4|PAK4_HUMAN;sp|O96013-3|PAK4_HUMAN	6.37146e-05	1;1	GEPHDVAPNGPSAGGLAIPQSSSSSSRPPTR	3.96677e-11
PAK4	PAK4	sp|O96013|PAK4_HUMAN;sp|O96013-2|PAK4_HUMAN	6.37146e-05	13;0	FAGHSEAGGGSGDR	6.30512e-16
PALLD	PALLD	sp|Q8WX93-4|PALLD_HUMAN	6.37146e-05	1	SALASRSAPAMQSSGSFNYARPK	2.09465e-10
PALLD	PALLD	sp|Q8WX93-9|PALLD_HUMAN	6.37146e-05	2	RLLGADSATVFNIQEPEEETANQDIGSPHASVGSPLDGQK	5.32067e-11
PALLD	PALLD	sp|Q8WX93|PALLD_HUMAN;sp|Q8WX93-3|PALLD_HUMAN;sp|Q8WX93-2|PALLD_HUMAN;sp|Q8WX93-5|PALLD_HUMAN;sp|Q8WX93-8|PALLD_HUMAN;sp|Q8WX93-7|PALLD_HUMAN;sp|Q8WX93-6|PALLD_HUMAN	6.37146e-05	4;4;0;0;0;0;0	LQQLQNQIR	4.35939e-07
PALM	PALM	sp|O75781-2|PALM_HUMAN	6.37146e-05	2	AVVHAVDGTAENGIHPLSSSEVDELIHK	2.89145e-12
PALM	PALM	sp|O75781|PALM_HUMAN	6.37146e-05	11	VVHAVDGTAENGIHPLSSSEVDELIHK	6.30512e-16
PALM2	PALM2	sp|Q8IXS6-2|PALM2_HUMAN	6.37146e-05	1	AAAVYAMEINVEKDKQTGETK	1.41548e-05
PALM2	PALM2	sp|Q8IXS6|PALM2_HUMAN	6.37146e-05	1	GFSSTDGAVYAMEINVEK	2.0077e-05
PAN3	PAN3	sp|Q58A45-3|PAN3_HUMAN;sp|Q58A45-2|PAN3_HUMAN	0.00119847	2;0	TPNPTASEFIPK	0.000557671
PAN3	PAN3	sp|Q58A45|PAN3_HUMAN;sp|Q58A45-4|PAN3_HUMAN	6.37146e-05	2;2	VTENNLQTPNPTASEFIPK	9.04719e-07
PAPD5	PAPD5	sp|Q8NDF8-3|PAPD5_HUMAN	6.37146e-05	2	CNNNLSEENEALGK	6.30512e-16
PAPD5	PAPD5	sp|Q8NDF8|PAPD5_HUMAN;sp|Q8NDF8-2|PAPD5_HUMAN;sp|Q8NDF8-4|PAPD5_HUMAN	6.37146e-05	4;0;0	GFQGTTQTSHGSLMTNK	6.30512e-16
PARD3	PARD3	sp|Q8TEW0-5|PARD3_HUMAN	0.000606281	2	SKSMDLGSSPSR	0.00024484
PARD3	PARD3	sp|Q8TEW0|PARD3_HUMAN;sp|Q8TEW0-2|PARD3_HUMAN;sp|Q8TEW0-10|PARD3_HUMAN;sp|Q8TEW0-4|PARD3_HUMAN;sp|Q8TEW0-8|PARD3_HUMAN	6.37146e-05	7;7;2;7;7	SKSMDLGIADETKLNTVDDQK	6.30512e-16
PARD6A	PARD6A	sp|Q9NPB6-2|PAR6A_HUMAN	6.37146e-05	1	EADSSGLAFASNSLQR	6.30512e-16
PARD6A	PARD6A	sp|Q9NPB6|PAR6A_HUMAN	0.000373413	1	AEADSSGLAFASNSLQR	0.000122267
PATL1	PATL1	sp|Q86TB9-4|PATL1_HUMAN	6.37146e-05	1	MSPNQLCSVPLQPGR	2.86797e-07
PATL1	PATL1	sp|Q86TB9|PATL1_HUMAN;sp|Q86TB9-2|PATL1_HUMAN;sp|Q86TB9-3|PATL1_HUMAN	6.37146e-05	4;4;1	QLMNLPQSAATPALSNPHLTAVLQNK	6.30512e-16
PATZ1	PATZ1	sp|Q9HBE1-4|PATZ1_HUMAN	6.37146e-05	1	SFPALENLGPAHSSNTLFCPAPPGYLR	8.37309e-15
PATZ1	PATZ1	sp|Q9HBE1|PATZ1_HUMAN;sp|Q9HBE1-3|PATZ1_HUMAN;sp|Q9HBE1-2|PATZ1_HUMAN	6.37146e-05	10;10;6	SHLACHEDKVPCQVCGK	2.56739e-13
PAX8	PAX8	sp|Q06710-2|PAX8_HUMAN;sp|Q06710-3|PAX8_HUMAN;sp|Q06710-4|PAX8_HUMAN;sp|Q06710-5|PAX8_HUMAN	6.37146e-05	1;0;0;0	NLSTHQTYPVVAGR	2.92211e-06
PAX8	PAX8	sp|Q06710|PAX8_HUMAN	6.37146e-05	1	NLSTHQTYPVVADPHSPFAIK	1.84776e-07
PBRM1	PBRM1	sp|Q86U86-9|PB1_HUMAN;sp|Q86U86-4|PB1_HUMAN	0.00201183	1;1	LWEDSAEKEVFK	0.000846151
PBRM1	PBRM1	sp|Q86U86|PB1_HUMAN;sp|Q86U86-8|PB1_HUMAN;sp|Q86U86-2|PB1_HUMAN;sp|Q86U86-3|PB1_HUMAN;sp|Q86U86-5|PB1_HUMAN;sp|Q86U86-6|PB1_HUMAN;sp|Q86U86-7|PB1_HUMAN	6.37146e-05	3;3;1;1;1;0;1	AAQQQQPSASPR	4.57232e-15
PCBP2	PCBP2	sp|Q15366-3|PCBP2_HUMAN	0.000606281	1	QICVVMLESPPKGVTIPYRPKPSSSPVIFAGGQDR	0.000248473
PCBP2	PCBP2	sp|Q15366-4|PCBP2_HUMAN;sp|Q15366-5|PCBP2_HUMAN	6.37146e-05	3;3	GVTIPYRPKPSSSPVIFAGGQAYTIQGQYAIPQPDLTK	6.30512e-16
PCBP2	PCBP2	sp|Q15366|PCBP2_HUMAN	6.37146e-05	3	GYWGLDASAQTTSHELTIPNDLIGCIIGR	6.30512e-16
PCDH7	PCDH7	sp|O60245-3|PCDH7_HUMAN	6.37146e-05	8	ECDEYGHSDSCWMPVR	6.30512e-16
PCDH7	PCDH7	sp|O60245|PCDH7_HUMAN;sp|O60245-2|PCDH7_HUMAN	6.37146e-05	3;3	SVYEADLAENSAPGTPILQLR	5.9566e-07
PCM1	PCM1	sp|Q15154-2|PCM1_HUMAN	6.37146e-05	1	TGSDFSMFEALR	7.73066e-11
PCM1	PCM1	sp|Q15154-3|PCM1_HUMAN	0.000606281	1	ENEEEDVR	0.000342742
PCM1	PCM1	sp|Q15154|PCM1_HUMAN	6.37146e-05	7	YESASMSSTCEPCK	6.30512e-16
PCMT1	PCMT1	sp|P22061-2|PIMT_HUMAN	0.001429	2	QWSRDEL	0.000709123
PCMT1	PCMT1	sp|P22061|PIMT_HUMAN	0.00490168	1	KQWSRWK	0.00233518
PCNP	PCNP	sp|Q8WW12-2|PCNP_HUMAN	0.00154339	1	DGYTNISWTKLLQ	0.000786835
PCNP	PCNP	sp|Q8WW12|PCNP_HUMAN;sp|Q8WW12-3|PCNP_HUMAN	6.37146e-05	10;9	NIGRDTPTSAGPNSFNK	6.30512e-16
PCYT1B	PCYT1B	sp|Q9Y5K3-3|PCY1B_HUMAN	0.000606281	1	TLTAPAPFADETNCQCQAPHEK	0.000263517
PCYT1B	PCYT1B	sp|Q9Y5K3|PCY1B_HUMAN;sp|Q9Y5K3-2|PCY1B_HUMAN	6.37146e-05	1;1	LTLTAPAPFADETNCQCQAPHEK	1.46187e-09
PDE1A	PDE1A	sp|P54750-4|PDE1A_HUMAN;sp|P54750-3|PDE1A_HUMAN;sp|P54750-5|PDE1A_HUMAN;sp|P54750-8|PDE1A_HUMAN;sp|P54750-9|PDE1A_HUMAN;sp|P54750|PDE1A_HUMAN	6.37146e-05	1;0;1;0;0;1	GSSATEIEELENTTFK	2.61129e-05
PDE1A	PDE1A	sp|P54750-6|PDE1A_HUMAN;sp|P54750-2|PDE1A_HUMAN;sp|P54750-7|PDE1A_HUMAN	6.37146e-05	1;1;1	MDDHVTIR	4.84229e-05
PDE4A	PDE4A	sp|P27815-2|PDE4A_HUMAN	0.000606281	1	RPRSPPSSPVFFASPSPTFR	0.000333814
PDE4A	PDE4A	sp|P27815|PDE4A_HUMAN;sp|P27815-6|PDE4A_HUMAN;sp|P27815-7|PDE4A_HUMAN;sp|P27815-3|PDE4A_HUMAN;sp|P27815-4|PDE4A_HUMAN;sp|P27815-5|PDE4A_HUMAN	6.37146e-05	3;0;0;0;0;0	ADAMDTSDRPGLR	4.08074e-05
PDE4D	PDE4D	sp|Q08499-10|PDE4D_HUMAN	0.000606281	1	SIIMKPR	0.000300898
PDE4D	PDE4D	sp|Q08499-11|PDE4D_HUMAN	6.37146e-05	3	SASEETLHSSNEEEDPFR	4.42348e-11
PDE4D	PDE4D	sp|Q08499-4|PDE4D_HUMAN	0.00154339	1	LRTESPFPCLFAEEAYQK	0.000785428
PDE4D	PDE4D	sp|Q08499-6|PDE4D_HUMAN;sp|Q08499-2|PDE4D_HUMAN;sp|Q08499-3|PDE4D_HUMAN;sp|Q08499-5|PDE4D_HUMAN;sp|Q08499-8|PDE4D_HUMAN;sp|Q08499-12|PDE4D_HUMAN;sp|Q08499-7|PDE4D_HUMAN	6.37146e-05	5;0;0;0;0;5;5	AQQTSPDTLTVPEVDNPHCPNPWLNEDLVK	5.5671e-06
PDE4D	PDE4D	sp|Q08499-9|PDE4D_HUMAN	0.00235211	1	AFVWDPLGATVPGPSTR	0.00111351
PDE4D	PDE4D	sp|Q08499|PDE4D_HUMAN	6.37146e-05	5	AGSGEGSDSAGGATLK	3.98609e-07
PDE4DIP	PDE4DIP	sp|Q5VU43-2|MYOME_HUMAN	6.37146e-05	21	WSTSICTEEPALSEVGPPDLASTK	6.30512e-16
PDE4DIP	PDE4DIP	sp|Q5VU43-3|MYOME_HUMAN;sp|Q5VU43-4|MYOME_HUMAN;sp|Q5VU43-6|MYOME_HUMAN;sp|Q5VU43-7|MYOME_HUMAN;sp|Q5VU43|MYOME_HUMAN;sp|Q5VU43-10|MYOME_HUMAN;sp|Q5VU43-11|MYOME_HUMAN;sp|Q5VU43-12|MYOME_HUMAN;sp|Q5VU43-8|MYOME_HUMAN;sp|Q5VU43-9|MYOME_HUMAN	6.37146e-05	6;5;4;4;5;3;3;4;4;4	QQETEHVYELLENK	3.22153e-11
PDHA1	PDHA1	sp|P08559-4|ODPA_HUMAN	0.00154339	1	CWDYSHSLK	0.00078255
PDHA1	PDHA1	sp|P08559|ODPA_HUMAN;sp|P08559-3|ODPA_HUMAN;sp|P08559-2|ODPA_HUMAN	6.37146e-05	1;1;1	VLSGASQKPASR	3.20484e-06
PDLIM3	PDLIM3	sp|Q53GG5-2|PDLI3_HUMAN;sp|Q53GG5-3|PDLI3_HUMAN	6.37146e-05	13;12	QVVSASYNSPIGLYSTSNIQDALHGQLR	1.62942e-18
PDLIM3	PDLIM3	sp|Q53GG5|PDLI3_HUMAN	6.37146e-05	4	INLESEPQDGNYFEHK	1.16232e-08
PDLIM5	PDLIM5	sp|Q96HC4-3|PDLI5_HUMAN	6.37146e-05	2	TQVTNNPGTVK	1.69356e-06
PDLIM5	PDLIM5	sp|Q96HC4|PDLI5_HUMAN	6.37146e-05	14	QPTVTSVCSETSQELAEGQR	6.30512e-16
PDLIM7	PDLIM7	sp|Q9NR12-2|PDLI7_HUMAN	6.37146e-05	3	VQTPDKQPLRPLVPDASK	2.24845e-09
PDLIM7	PDLIM7	sp|Q9NR12|PDLI7_HUMAN;sp|Q9NR12-3|PDLI7_HUMAN;sp|Q9NR12-4|PDLI7_HUMAN;sp|Q9NR12-5|PDLI7_HUMAN;sp|Q9NR12-6|PDLI7_HUMAN	6.37146e-05	5;3;5;5;5	TARPFGAPPPADSAPQQNGQPLRPLVPDASK	2.91349e-14
PDPK1	PDPK1	sp|O15530-2|PDPK1_HUMAN	6.37146e-05	1	MDGTAAEPRPGAGSLQHAQPPPQPR	6.30512e-16
PDPK1	PDPK1	sp|O15530|PDPK1_HUMAN;sp|O15530-3|PDPK1_HUMAN;sp|O15530-4|PDPK1_HUMAN	6.37146e-05	1;1;1	TTSQLYDAVPIQSSVVLCSCPSPSMVR	3.8831e-09
PEG10	PEG10	sp|Q86TG7-2|PEG10_HUMAN	0.000550223	2	SSPAGNSPAPL	0.000223767
PEG10	PEG10	sp|Q86TG7|PEG10_HUMAN	6.37146e-05	15	AMIDSGASGNFIDHEYVAQNGIPLR	6.30512e-16
PES1	PES1	sp|O00541-2|PESC_HUMAN	6.37146e-05	3	VVVPATEEEAEVDEFPTDGEEDRRK	1.08387e-11
PES1	PES1	sp|O00541|PESC_HUMAN	6.37146e-05	3	VVVPATEEEAEVDEFPTDGEMSAQEEDR	6.30512e-16
PEX5	PEX5	sp|P50542-2|PEX5_HUMAN	6.37146e-05	1	LANSEGTSDAWVDQFTRPVNTSALDMEFER	6.30512e-16
PEX5	PEX5	sp|P50542-3|PEX5_HUMAN	6.37146e-05	1	AKSAIELQAELEEMAKR	1.45235e-09
PFKFB2	PFKFB2	sp|O60825-2|F262_HUMAN	6.37146e-05	2	DKPTAAETTLAVR	1.52912e-05
PFKFB2	PFKFB2	sp|O60825|F262_HUMAN	6.37146e-05	4	NYSVGSRPLKPLSPLRAQDMQEGAD	4.86179e-14
PFN2	PFN2	sp|P35080-2|PROF2_HUMAN	6.37146e-05	12	EGVHGGTLNKK	5.45582e-07
PFN2	PFN2	sp|P35080|PROF2_HUMAN	6.37146e-05	5	EGVHGGGLNKK	2.02766e-06
PGM1	PGM1	sp|P36871-2|PGM1_HUMAN	6.37146e-05	2	SAIETIVQMAAANGIGR	6.91222e-06
PGM1	PGM1	sp|P36871|PGM1_HUMAN	6.37146e-05	15	TQAYQDQKPGTSGLR	6.30512e-16
PHACTR4	PHACTR4	sp|Q8IZ21-3|PHAR4_HUMAN;sp|Q8IZ21-2|PHAR4_HUMAN	6.37146e-05	2;0	VLDSVEAGDTTPPTK	1.62239e-07
PHACTR4	PHACTR4	sp|Q8IZ21|PHAR4_HUMAN	6.37146e-05	2	MEDPFEEADQPTTEPGMVLDSVEAGDTTPPTKR	5.74492e-11
PHF1	PHF1	sp|O43189-2|PHF1_HUMAN	6.37146e-05	3	APEEEAEGESGGAGATLSSAQSAR	6.45959e-14
PHF1	PHF1	sp|O43189|PHF1_HUMAN	6.37146e-05	10	SLSPGTGGGVRGGVGYLSR	1.17032e-08
PHF14	PHF14	sp|O94880-2|PHF14_HUMAN	6.37146e-05	7	QTGYGWICQECDSSSSKEDENEAER	6.30512e-16
PHF14	PHF14	sp|O94880|PHF14_HUMAN	6.37146e-05	14	NRPLLDFVSMEELNDMDDYDSEDDNDWRPTVVK	6.30512e-16
PHF19	PHF19	sp|Q5T6S3-2|PHF19_HUMAN	6.37146e-05	1	VSLPSSPVPASPASSSGADQR	3.08873e-11
PHF19	PHF19	sp|Q5T6S3|PHF19_HUMAN;sp|Q5T6S3-3|PHF19_HUMAN	6.37146e-05	5;0	MVLSYQPEELEWDSPHR	7.19306e-14
PHF20L1	PHF20L1	sp|A8MW92-2|P20L1_HUMAN	0.000492459	2	KEDYNETAPMLEQV	0.000180862
PHF20L1	PHF20L1	sp|A8MW92|P20L1_HUMAN;sp|A8MW92-4|P20L1_HUMAN	6.37146e-05	20;12	LATLPMPDDSVEKVSSPSPATDGK	6.30512e-16
PHF21A	PHF21A	sp|Q96BD5-3|PF21A_HUMAN;sp|Q96BD5-2|PF21A_HUMAN	6.37146e-05	1;1	NTVTLQVQATPPQPIK	1.82301e-10
PHF21A	PHF21A	sp|Q96BD5|PF21A_HUMAN	0.000550223	1	NTVTLVQATPPQPIK	0.000237176
PHF6	PHF6	sp|Q8IWS0-2|PHF6_HUMAN	6.37146e-05	4	TAHNSEAADLEESFNEHELEPSSPK	5.65771e-16
PHF6	PHF6	sp|Q8IWS0|PHF6_HUMAN	6.37146e-05	15	GKVEIDQQQLTQQQLNGN	6.30512e-16
PHF8	PHF8	sp|Q9UPP1-4|PHF8_HUMAN	0.000606281	1	QVIVQAECR	0.000250543
PHF8	PHF8	sp|Q9UPP1|PHF8_HUMAN;sp|Q9UPP1-2|PHF8_HUMAN;sp|Q9UPP1-3|PHF8_HUMAN	6.37146e-05	7;7;0	ESSALGPAGQLSYNLMDTYSHQALK	6.30512e-16
PHLDB1	PHLDB1	sp|Q86UU1-2|PHLB1_HUMAN;sp|Q86UU1-3|PHLB1_HUMAN	0.000125636	1;0	SPNPALTFCVK	5.98493e-05
PHLDB1	PHLDB1	sp|Q86UU1|PHLB1_HUMAN	6.37146e-05	1	FTMVTESPNPALTFCVK	4.03731e-06
PHLDB2	PHLDB2	sp|Q86SQ0-2|PHLB2_HUMAN;sp|Q86SQ0-3|PHLB2_HUMAN	6.37146e-05	1;1	TKDADLLDVESK	6.60284e-07
PHLDB2	PHLDB2	sp|Q86SQ0|PHLB2_HUMAN	6.37146e-05	2	LQELYSEQK	7.56647e-07
PHRF1	PHRF1	sp|Q9P1Y6-3|PHRF1_HUMAN	6.37146e-05	1	ADIGAASLSLFGDPYELDPFDSEELSANPLSPLSAK	2.17198e-08
PHRF1	PHRF1	sp|Q9P1Y6|PHRF1_HUMAN;sp|Q9P1Y6-2|PHRF1_HUMAN	0.000373413	1;1	ADIGAASLSLFGDPYELDPFDSSEELSANPLSPLSAK	0.000115174
PICALM	PICALM	sp|Q13492-3|PICAL_HUMAN	0.000550223	1	GGFTPSPVAQPHPSAGL	0.000198783
PICALM	PICALM	sp|Q13492|PICAL_HUMAN;sp|Q13492-2|PICAL_HUMAN	6.37146e-05	2;2	SSGDVHLSISSDVSTFTTR	6.30512e-16
PINX1	PINX1	sp|Q96BK5-2|PINX1_HUMAN	6.37146e-05	1	LHHPGVLCQADGSTEEQAPGSSSR	6.30512e-16
PINX1	PINX1	sp|Q96BK5|PINX1_HUMAN	6.37146e-05	16	LQKPVEIAEDATLEETLVK	6.30512e-16
PIP5K1A	PIP5K1A	sp|Q99755-3|PI51A_HUMAN;sp|Q99755-2|PI51A_HUMAN	6.37146e-05	1;1	ASASSGPSSSVGFSSFDPAVPSCTLSSASGIK	1.20145e-07
PIP5K1A	PIP5K1A	sp|Q99755|PI51A_HUMAN	0.00201183	1	RPMASEVLEAR	0.000879086
PISD	PISD	sp|Q9UG56-2|PISD_HUMAN	0.000432419	1	LGQLSCMSRPALK	0.000160508
PISD	PISD	sp|Q9UG56|PISD_HUMAN	6.37146e-05	1	LAGHWEVALYK	1.17643e-10
PITPNB	PITPNB	sp|P48739-2|PIPNB_HUMAN	6.37146e-05	3	MEDETQKELETLR	6.06414e-10
PITPNB	PITPNB	sp|P48739|PIPNB_HUMAN	6.37146e-05	6	MEDETQKELETMR	6.30512e-16
PITPNC1	PITPNC1	sp|Q9UKF7-2|PITC1_HUMAN	6.37146e-05	3	VCNQHSSPVDDIESHAQTST	6.30512e-16
PITPNC1	PITPNC1	sp|Q9UKF7|PITC1_HUMAN	6.37146e-05	7	SAPSSAPSTPLSTDAPEFLSVPK	2.53905e-09
PKLR	PKLR	sp|P30613-2|KPYR_HUMAN	0.000666465	1	MEGPAGYLR	0.000350958
PKLR	PKLR	sp|P30613|KPYR_HUMAN	6.37146e-05	2	SIQENISSLQLR	1.27832e-07
PKM2	PKM2	sp|P14618-2|KPYM_HUMAN	6.37146e-05	12	ASSHSTDLMEAMAMGSVEASYK	6.30512e-16
PKM2	PKM2	sp|P14618|KPYM_HUMAN;sp|P14618-3|KPYM_HUMAN	6.37146e-05	15;15	LAPITSDPTEATAVGAVEASFK	3.45833e-18
PKN1	PKN1	sp|Q16512-2|PKN1_HUMAN	6.37146e-05	1	AEANNPSEQELESEPR	2.43479e-15
PKN1	PKN1	sp|Q16512|PKN1_HUMAN;sp|Q16512-3|PKN1_HUMAN	6.37146e-05	2;2	ASDAVQSEPR	1.92313e-05
PKP4	PKP4	sp|Q99569-2|PKP4_HUMAN	0.000606281	1	SHPSLSTTNQQMSPIIQSGSSKPSPIYISSYSSPAR	0.000291358
PKP4	PKP4	sp|Q99569|PKP4_HUMAN	6.37146e-05	2	SHPSLSTTNQQMSPIIQSVGSTSSSPALLGIR	9.70837e-12
PLAUR	PLAUR	sp|Q03405-2|UPAR_HUMAN	6.37146e-05	2	GPMNQCLVATGTHER	3.92661e-07
PLAUR	PLAUR	sp|Q03405|UPAR_HUMAN;sp|Q03405-3|UPAR_HUMAN	6.37146e-05	2;2	SGCNHPDLDVQYR	2.99917e-13
PLCB1	PLCB1	sp|Q9NQ66-2|PLCB1_HUMAN	6.37146e-05	1	GEGSSSFLSETCHEDPSVSPNFTPPNPQALK	7.04573e-13
PLCB1	PLCB1	sp|Q9NQ66|PLCB1_HUMAN	6.37146e-05	7	TPSSEELGGDIPGKEFDTPL	2.46394e-15
PLCD1	PLCD1	sp|P51178-2|PLCD1_HUMAN	6.37146e-05	2	LGLQDDEDLQALLK	8.99113e-09
PLCD1	PLCD1	sp|P51178|PLCD1_HUMAN	6.37146e-05	3	MDSGRDFLTLHGLQDDEDLQALLK	2.71628e-13
PLCG1	PLCG1	sp|P19174-2|PLCG1_HUMAN	6.37146e-05	4	IDIFPAKQENGDLSPFSGTSLR	6.30512e-16
PLCG1	PLCG1	sp|P19174|PLCG1_HUMAN	6.37146e-05	4	IDIFPAKENGDLSPFSGTSLR	6.30512e-16
PLEC	PLEC	sp|Q15149-3|PLEC_HUMAN	6.37146e-05	1	VPDVQDGELQLR	1.76516e-10
PLEC	PLEC	sp|Q15149-4|PLEC_HUMAN	6.37146e-05	10	TSSEDNLYLAVLR	6.30512e-16
PLEC	PLEC	sp|Q15149-5|PLEC_HUMAN	6.37146e-05	2	WAQDEQDER	7.27373e-08
PLEC	PLEC	sp|Q15149-6|PLEC_HUMAN	6.37146e-05	3	EVLLERPCWLDGGCEPAR	7.82058e-06
PLEC	PLEC	sp|Q15149-8|PLEC_HUMAN	6.37146e-05	6	AIQNEISSLKDER	6.93974e-09
PLEC	PLEC	sp|Q15149-9|PLEC_HUMAN	6.37146e-05	2	AGPLPDEQDFIQAYEEVR	1.82406e-11
PLEC	PLEC	sp|Q15149|PLEC_HUMAN;sp|Q15149-7|PLEC_HUMAN	6.37146e-05	21;0	ELEEVSPETPVVPATTQR	6.30512e-16
PLEKHA1	PLEKHA1	sp|Q9HB21-2|PKHA1_HUMAN	6.37146e-05	1	RLSNPCIQR	9.28362e-06
PLEKHA1	PLEKHA1	sp|Q9HB21|PKHA1_HUMAN	6.37146e-05	9	HAFRPTNAATATSHSTASR	6.30512e-16
PLEKHA4	PLEKHA4	sp|Q9H4M7-2|PKHA4_HUMAN	0.000373413	1	SPGAGSQPLPSPGY	0.000123487
PLEKHA4	PLEKHA4	sp|Q9H4M7|PKHA4_HUMAN	6.37146e-05	5	VLSLSQALATEASQWHR	1.00758e-11
PLEKHA5	PLEKHA5	sp|Q9HAU0-2|PKHA5_HUMAN	0.000726085	1	TPEELTLLLIK	0.000358184
PLEKHA5	PLEKHA5	sp|Q9HAU0|PKHA5_HUMAN;sp|Q9HAU0-3|PKHA5_HUMAN;sp|Q9HAU0-4|PKHA5_HUMAN;sp|Q9HAU0-5|PKHA5_HUMAN	6.37146e-05	2;0;2;2	TLSQDEGRGTLYK	1.78969e-08
PLEKHB1	PLEKHB1	sp|Q9UF11-4|PKHB1_HUMAN;sp|Q9UF11-2|PKHB1_HUMAN	6.37146e-05	1;1	TALLEANSTPVR	9.64331e-07
PLEKHB1	PLEKHB1	sp|Q9UF11|PKHB1_HUMAN;sp|Q9UF11-3|PKHB1_HUMAN	0.00314869	1;1	TALLEANSTPAPAGATVPPR	0.00144762
PLEKHH3	PLEKHH3	sp|Q7Z736-2|PKHH3_HUMAN;sp|Q7Z736-4|PKHH3_HUMAN	0.00131516	1;1	RALAGGTLVADVLTSLAAEE	0.000604111
PLEKHH3	PLEKHH3	sp|Q7Z736|PKHH3_HUMAN;sp|Q7Z736-3|PKHH3_HUMAN	6.37146e-05	2;1	YDVLELSTEPGR	1.5168e-05
PLIN3	PLIN3	sp|O60664-3|PLIN3_HUMAN	6.37146e-05	1	QLQGPEKEPPKPEVESR	5.09975e-05
PLIN3	PLIN3	sp|O60664|PLIN3_HUMAN;sp|O60664-2|PLIN3_HUMAN	6.37146e-05	5;5	QLQGPEKEPPKPEQVESR	1.85382e-13
PLOD2	PLOD2	sp|O00469-2|PLOD2_HUMAN	6.37146e-05	4	EKDSPTPETFQMLSPPK	2.10291e-11
PLOD2	PLOD2	sp|O00469|PLOD2_HUMAN	0.00258231	1	EMGVFMYISNR	0.0011879
PLRG1	PLRG1	sp|O43660-2|PLRG1_HUMAN	6.37146e-05	1	QYPANQGQEVEYFVAGVALTADTK	2.78272e-10
PLRG1	PLRG1	sp|O43660|PLRG1_HUMAN	6.37146e-05	5	QYPANQGQEVEYFVAGTHPYPPGPGVALTADTK	1.40356e-16
PML	PML	sp|P29590-11|PML_HUMAN;sp|P29590|PML_HUMAN;sp|P29590-10|PML_HUMAN	6.37146e-05	20;20;0	LLALHNVSFMELLSAHR	6.30512e-16
PML	PML	sp|P29590-13|PML_HUMAN;sp|P29590-8|PML_HUMAN	6.37146e-05	1;1	AQTLGAGVPPGDSVR	2.67058e-07
PML	PML	sp|P29590-14|PML_HUMAN	6.37146e-05	2	KASPEAASTPRDPIDVDLR	3.33708e-07
PML	PML	sp|P29590-2|PML_HUMAN	6.37146e-05	3	SQGAQPQQVTLR	9.13429e-13
PML	PML	sp|P29590-3|PML_HUMAN	6.37146e-05	1	AQTLGAVVPPGDSVR	1.52734e-08
PML	PML	sp|P29590-4|PML_HUMAN	6.37146e-05	3	AVSPPHLDGPPSPRSPVIGSEVFLPNSNHVASGAGEAGR	6.30512e-16
PML	PML	sp|P29590-5|PML_HUMAN;sp|P29590-12|PML_HUMAN	6.37146e-05	1;1	IDNESGFSWGYPHPFLI	3.56482e-05
PML	PML	sp|P29590-9|PML_HUMAN	6.37146e-05	2	ATVLASPLLASPLLASPLLASPVSAESTR	5.28679e-08
PNKD	PNKD	sp|Q8N490-2|PNKD_HUMAN	6.37146e-05	6	FRASSQSAPSPDVGSGVQT	1.77209e-12
PNKD	PNKD	sp|Q8N490-3|PNKD_HUMAN	0.000606281	1	IGYSLYTR	0.000253961
POLDIP3	POLDIP3	sp|Q9BY77-2|PDIP3_HUMAN	6.37146e-05	1	TIQNLYDLDEDDDGIASVPTK	6.30512e-16
POLDIP3	POLDIP3	sp|Q9BY77|PDIP3_HUMAN	6.37146e-05	5	QNLYDLDEDDDGIASVPTK	6.30512e-16
POLR1D	POLR1D	sp|Q9Y2S0-2|RPAC2_HUMAN	6.37146e-05	11	CPLASTNKR	1.11902e-07
POLR1D	POLR1D	sp|Q9Y2S0|RPAC2_HUMAN	6.37146e-05	19	GLNELMNVCQHVLDKFEASIK	6.30512e-16
PON2	PON2	sp|Q15165-3|PON2_HUMAN	0.00154339	1	LASFNPHGISTFIDNE	0.000728914
PON2	PON2	sp|Q15165|PON2_HUMAN;sp|Q15165-1|PON2_HUMAN	6.37146e-05	2;2	GFDLASFNPHGISTFIDNDDTVYLFVVNHPEFK	1.88381e-14
POSTN	POSTN	sp|Q15063-3|POSTN_HUMAN	6.37146e-05	2	EIPVTVYRPTLTK	1.47575e-09
POSTN	POSTN	sp|Q15063|POSTN_HUMAN	6.37146e-05	7	VIEGSLQPIIKTEGPTLTK	1.18263e-10
PPA2	PPA2	sp|Q9H2U2-4|IPYR2_HUMAN	0.00212314	1	GQPCSQNYRLFFNIDDVKK	0.000973732
PPA2	PPA2	sp|Q9H2U2|IPYR2_HUMAN;sp|Q9H2U2-2|IPYR2_HUMAN;sp|Q9H2U2-3|IPYR2_HUMAN	6.37146e-05	37;35;29	GYIWNYGTLPQTWEDPHEK	6.30512e-16
PPFIA2	PPFIA2	sp|O75334-2|LIPA2_HUMAN	0.00154339	1	NTSGHELLEEAR	0.000760397
PPFIA2	PPFIA2	sp|O75334|LIPA2_HUMAN;sp|O75334-4|LIPA2_HUMAN;sp|O75334-3|LIPA2_HUMAN	6.37146e-05	1;1;1	QLNSALPQDIESLTGGLAGSK	1.83313e-06
PPFIBP1	PPFIBP1	sp|Q86W92-2|LIPB1_HUMAN;sp|Q86W92-5|LIPB1_HUMAN	6.37146e-05	13;0	SASAPTLAETEKETAEHLDLAGASSRPK	7.29003e-12
PPFIBP1	PPFIBP1	sp|Q86W92-4|LIPB1_HUMAN;sp|Q86W92-3|LIPB1_HUMAN;sp|Q86W92|LIPB1_HUMAN	6.37146e-05	6;6;6	TASAPNLAETEKETAEHLDLAGASSRPK	2.71812e-12
PPHLN1	PPHLN1	sp|Q8NEY8-3|PPHLN_HUMAN;sp|Q8NEY8-5|PPHLN_HUMAN	6.37146e-05	2;0	ETTLQAPQPPQAPQPLQPR	6.30512e-16
PPHLN1	PPHLN1	sp|Q8NEY8-8|PPHLN_HUMAN;sp|Q8NEY8-2|PPHLN_HUMAN;sp|Q8NEY8-7|PPHLN_HUMAN;sp|Q8NEY8-6|PPHLN_HUMAN	6.37146e-05	3;3;0;3	HFIAEYDTSTQDFGEPF	1.41014e-13
PPIL2	PPIL2	sp|Q13356-2|PPIL2_HUMAN	0.000432419	2	KSPQPVPLSPCPR	0.000143368
PPIL2	PPIL2	sp|Q13356|PPIL2_HUMAN	6.37146e-05	4	QGVGKYINPAATK	9.70579e-11
PPM1B	PPM1B	sp|O75688-2|PPM1B_HUMAN	6.37146e-05	2	ESDGGAGDLEDPW	6.9874e-08
PPM1B	PPM1B	sp|O75688|PPM1B_HUMAN;sp|O75688-4|PPM1B_HUMAN;sp|O75688-5|PPM1B_HUMAN;sp|O75688-3|PPM1B_HUMAN	6.37146e-05	7;0;0;7	ESDGASDEAEESGSQGK	6.30512e-16
PPM1M	PPM1M	sp|Q96MI6-4|PPM1M_HUMAN;sp|Q96MI6-3|PPM1M_HUMAN	6.37146e-05	1;1	LAQMLIHSTQGK	1.47528e-06
PPM1M	PPM1M	sp|Q96MI6|PPM1M_HUMAN;sp|Q96MI6-2|PPM1M_HUMAN	6.37146e-05	2;2	AEDLVIGALESAFQECDEVIGR	5.3828e-07
PPP1R12A	PPP1R12A	sp|O14974-3|MYPT1_HUMAN	0.000726085	1	STSNRLWAEDSTEK	0.000357624
PPP1R12A	PPP1R12A	sp|O14974-4|MYPT1_HUMAN	6.37146e-05	1	ITTGSSSAGTQSR	2.26934e-09
PPP1R12A	PPP1R12A	sp|O14974|MYPT1_HUMAN;sp|O14974-2|MYPT1_HUMAN	6.37146e-05	2;2	ITTGSSSAGTQSSTSNR	6.30512e-16
PPP1R12B	PPP1R12B	sp|O60237-3|MYPT2_HUMAN	0.000125636	1	QMNEQLQAENR	6.1189e-05
PPP1R12B	PPP1R12B	sp|O60237|MYPT2_HUMAN;sp|O60237-2|MYPT2_HUMAN;sp|O60237-5|MYPT2_HUMAN	6.37146e-05	32;15;19	LGQTPFDVADEGLVEHLELLQK	6.30512e-16
PPP1R12C	PPP1R12C	sp|Q9BZL4-3|PP12C_HUMAN	6.37146e-05	2	TLNGVSSPPHPSPKSPVLEEAPFSR	6.30512e-16
PPP1R12C	PPP1R12C	sp|Q9BZL4|PP12C_HUMAN;sp|Q9BZL4-2|PP12C_HUMAN	6.37146e-05	2;0	VPGVENSDSPAQRAEAPDGQGPGPQAAR	9.8961e-08
PPP1R7	PPP1R7	sp|Q15435-2|PP1R7_HUMAN;sp|Q15435-4|PP1R7_HUMAN	6.37146e-05	2;2	GAGQQQSQEMMEEEHELPVDMETINLDRDAEDVDLNHYR	6.30512e-16
PPP1R7	PPP1R7	sp|Q15435|PP1R7_HUMAN;sp|Q15435-3|PP1R7_HUMAN	6.37146e-05	16;16	GEEDPEEEHELPVDMETINLDRDAEDVDLNHYR	2.4483e-16
PPP1R8	PPP1R8	sp|Q12972-3|PP1R8_HUMAN	0.000606281	1	MVQTAVVPVKK	0.000271465
PPP1R8	PPP1R8	sp|Q12972|PP1R8_HUMAN;sp|Q12972-2|PP1R8_HUMAN	6.37146e-05	27;14	AAAANSGSSLPLFDCPTWAGKPPPGLHLDVVK	1.09554e-16
PPP1R9A	PPP1R9A	sp|Q9ULJ8-2|NEB1_HUMAN	6.37146e-05	4	TPGLSQSLALSSDEILDDGQSPK	7.21519e-09
PPP1R9A	PPP1R9A	sp|Q9ULJ8|NEB1_HUMAN	6.37146e-05	37	AENNEYSVTGHYPLNLPSVTVTNLDTFGHLK	6.30512e-16
PPP2R1B	PPP2R1B	sp|P30154-2|2AAB_HUMAN;sp|P30154-3|2AAB_HUMAN	6.37146e-05	1;1	YFAQEAISVVAQR	1.12117e-05
PPP2R1B	PPP2R1B	sp|P30154|2AAB_HUMAN	0.000125636	1	YFAQEAISVLALA	7.61825e-05
PPP2R4	PPP2R4	sp|Q15257-2|PTPA_HUMAN	6.37146e-05	3	VSEAIEKLVALLNTLDRWIDETPPVDQPSR	5.53683e-15
PPP2R4	PPP2R4	sp|Q15257|PTPA_HUMAN;sp|Q15257-3|PTPA_HUMAN;sp|Q15257-4|PTPA_HUMAN	6.37146e-05	4;0;0	QSVSCDECIPLPR	9.08823e-13
PPP2R5C	PPP2R5C	sp|Q13362-2|2A5G_HUMAN	0.00746864	1	ANPQVLK	0.00360742
PPP2R5C	PPP2R5C	sp|Q13362-4|2A5G_HUMAN	6.37146e-05	6	SSKEGQDTVESEQISVR	5.57221e-07
PPP2R5C	PPP2R5C	sp|Q13362|2A5G_HUMAN	0.00619373	1	TVKDEAHQAQK	0.00294528
PPP3CA	PPP3CA	sp|Q08209-2|PP2BA_HUMAN;sp|Q08209-3|PP2BA_HUMAN	6.37146e-05	2;2	GLTPTGMLPSGVLSGGKQTLQSAIK	4.2397e-11
PPP3CA	PPP3CA	sp|Q08209|PP2BA_HUMAN	6.37146e-05	1	QTLQSATVEAIEADEAIK	3.49019e-09
PPP3CB	PPP3CB	sp|P16298-3|PP2BB_HUMAN	0.00619373	1	QTLQSAIR	0.00294702
PPP3CB	PPP3CB	sp|P16298|PP2BB_HUMAN;sp|P16298-4|PP2BB_HUMAN;sp|P16298-2|PP2BB_HUMAN	6.37146e-05	3;3;0	QTLQSATVEAIEAEK	2.58701e-12
PPP3CC	PPP3CC	sp|P48454-2|PP2BC_HUMAN	0.000432419	2	GLTPTGTLPLGVLSGGKQTIETAIR	0.00016173
PPP3CC	PPP3CC	sp|P48454|PP2BC_HUMAN	6.37146e-05	1	QTIETATVEAVEAR	1.50654e-08
PRC1	PRC1	sp|O43663-2|PRC1_HUMAN	6.37146e-05	1	NFSINSVASTYSEFAR	9.19585e-16
PRC1	PRC1	sp|O43663-3|PRC1_HUMAN	6.37146e-05	1	HGANKENLELNGSILSAR	6.30512e-16
PRC1	PRC1	sp|O43663|PRC1_HUMAN	6.37146e-05	5	NFSINSVASTYSEFAKDPSLSDSSTVGLQR	6.30512e-16
PREPL	PREPL	sp|Q4J6C6-4|PPCEL_HUMAN	0.00574614	1	MDAFEK	0.00268239
PREPL	PREPL	sp|Q4J6C6|PPCEL_HUMAN;sp|Q4J6C6-2|PPCEL_HUMAN;sp|Q4J6C6-3|PPCEL_HUMAN	6.37146e-05	2;2;2	DLQPVKQENEKPLPENMDAFEK	1.35044e-06
PREX1	PREX1	sp|Q8TCU6-2|PREX1_HUMAN	0.00490168	1	MGLEQIIK	0.00233991
PREX1	PREX1	sp|Q8TCU6|PREX1_HUMAN;sp|Q8TCU6-3|PREX1_HUMAN	6.37146e-05	49;49	FHADEEMEGTSSK	6.30512e-16
PRG4	PRG4	sp|Q92954-3|PRG4_HUMAN;sp|Q92954-4|PRG4_HUMAN	6.37146e-05	1;1	CCPDYESFCAEVK	7.43867e-09
PRG4	PRG4	sp|Q92954-6|PRG4_HUMAN	6.37146e-05	3	KVIESEEITEVK	8.24704e-08
PRG4	PRG4	sp|Q92954|PRG4_HUMAN;sp|Q92954-2|PRG4_HUMAN;sp|Q92954-5|PRG4_HUMAN	0.000125636	1;1;1	VIESEEITEEHSVSENQESSSSSSSSSSSSTIR	6.55316e-05
PRKAA1	PRKAA1	sp|Q13131-2|AAPK1_HUMAN	6.37146e-05	4	TGSTKELDEKESR	3.86518e-10
PRKAA1	PRKAA1	sp|Q13131|AAPK1_HUMAN	0.000125636	2	LFDYICKNGRLDE	8.08978e-05
PRKACA	PRKACA	sp|P17612-2|KAPCA_HUMAN	6.37146e-05	2	ASNSSDVKEFLAK	2.42472e-09
PRKACA	PRKACA	sp|P17612|KAPCA_HUMAN	6.37146e-05	4	GSEQESVKEFLAK	1.86899e-12
PRKACB	PRKACB	sp|P22694-2|KAPCB_HUMAN;sp|P22694-3|KAPCB_HUMAN;sp|P22694-4|KAPCB_HUMAN	6.37146e-05	8;0;0	TALENDSLHFSEHTALWDR	6.30512e-16
PRKACB	PRKACB	sp|P22694-7|KAPCB_HUMAN;sp|P22694-5|KAPCB_HUMAN	6.37146e-05	1;1	SSDASACSSSEISVK	3.19637e-06
PRKACB	PRKACB	sp|P22694-9|KAPCB_HUMAN;sp|P22694-6|KAPCB_HUMAN	6.37146e-05	2;2	KSSDASACSSSEISDSFVK	6.42766e-11
PRKACB	PRKACB	sp|P22694|KAPCB_HUMAN;sp|P22694-8|KAPCB_HUMAN	6.37146e-05	3;3	KGSEVESVKEFLAK	6.30512e-16
PRKCB	PRKCB	sp|P05771-2|KPCB_HUMAN	6.37146e-05	7	HPPVLTPPDQEVIR	6.30512e-16
PRKCB	PRKCB	sp|P05771|KPCB_HUMAN	6.37146e-05	2	DTSNFDKEFTR	3.52943e-05
PRKCSH	PRKCSH	sp|P14314-2|GLU2B_HUMAN	6.37146e-05	4	EEQPPVPSSPTEEEEEEEEEEEEEAEEEEEEEDSEVQGEQPKPASPAEEDK	2.12726e-09
PRKCSH	PRKCSH	sp|P14314|GLU2B_HUMAN	6.37146e-05	1	EEQPPVPSSPTEEEEEEEEEEEEEAEEEEEEEDSEEAPPPLSPPQPASPAEEDK	1.25223e-05
PRKG1	PRKG1	sp|Q13976-2|KGP1_HUMAN	6.37146e-05	14	QRDALIDELELELDQKDELIQK	1.50936e-14
PRKG1	PRKG1	sp|Q13976|KGP1_HUMAN	6.37146e-05	11	LSEKEEEIQELK	1.82845e-10
PRKRA	PRKRA	sp|O75569-2|PRKRA_HUMAN	6.37146e-05	1	MQSTPFCGFCSLGK	5.82172e-06
PRKRA	PRKRA	sp|O75569-3|PRKRA_HUMAN	6.37146e-05	2	MITAKPGKTPIQVLHE	9.50861e-06
PRKRA	PRKRA	sp|O75569|PRKRA_HUMAN	6.37146e-05	7	AEAPPLEREDSGTFSLGK	6.30512e-16
PRMT1	PRMT1	sp|Q99873-3|ANM1_HUMAN;sp|Q99873-2|ANM1_HUMAN	6.37146e-05	3;0	EVSCGQAESSEKPNAEDMTSK	6.30512e-16
PRMT1	PRMT1	sp|Q99873|ANM1_HUMAN	6.37146e-05	2	MENFVATLANGMSLQPPLEEVSCGQAESSEKPNAEDMTSK	2.2118e-06
PROM1	PROM1	sp|O43490-7|PROM1_HUMAN;sp|O43490-3|PROM1_HUMAN;sp|O43490-4|PROM1_HUMAN;sp|O43490-5|PROM1_HUMAN;sp|O43490-6|PROM1_HUMAN	6.37146e-05	2;0;2;0;0	MDSEDVYDDVETIPMKNPSQH	4.90033e-09
PROM1	PROM1	sp|O43490|PROM1_HUMAN;sp|O43490-2|PROM1_HUMAN	6.37146e-05	1;1	DHVYGIHNPVMTSPSQH	1.4188e-05
PRPF31	PRPF31	sp|Q8WWY3-3|PRP31_HUMAN	0.000125636	1	MGPVEAAPEYR	5.59662e-05
PRPF31	PRPF31	sp|Q8WWY3|PRP31_HUMAN;sp|Q8WWY3-2|PRP31_HUMAN	6.37146e-05	31;7	ASEVMGPVEAAPEYR	6.30512e-16
PRPF38A	PRPF38A	sp|Q8NAV1-2|PR38A_HUMAN	0.00102385	1	MDDVESSEEEEEEDEKLER	0.000444288
PRPF38A	PRPF38A	sp|Q8NAV1|PR38A_HUMAN	6.37146e-05	25	VSALEEDMDDVESSEEEEEEDEKLER	1.10172e-17
PRPF4	PRPF4	sp|O43172-2|PRP4_HUMAN	6.37146e-05	3	ASSRASSTATK	3.10038e-05
PRPF4	PRPF4	sp|O43172|PRP4_HUMAN	6.37146e-05	2	ASSRASSTQATK	2.83182e-07
PRPF40A	PRPF40A	sp|O75400-2|PR40A_HUMAN;sp|O75400-5|PR40A_HUMAN	0.000125636	2;2	SSLSPTMRPGTGAER	6.34043e-05
PRPF40A	PRPF40A	sp|O75400-3|PR40A_HUMAN	6.37146e-05	2	WAKPKELEDLEAMIK	9.88819e-10
PRRC2B	PRRC2B	sp|Q5JSZ5-5|PRC2B_HUMAN	6.37146e-05	1	VRSPDEALPGGLSGCSSGSGHSPYALER	6.30512e-16
PRRC2B	PRRC2B	sp|Q5JSZ5|PRC2B_HUMAN;sp|Q5JSZ5-2|PRC2B_HUMAN;sp|Q5JSZ5-3|PRC2B_HUMAN;sp|Q5JSZ5-4|PRC2B_HUMAN	6.37146e-05	59;0;0;0	DEDEENDASLANSSTTTLEDK	6.30512e-16
PRRC2C	PRRC2C	sp|Q9Y520-4|PRC2C_HUMAN;sp|Q9Y520-6|PRC2C_HUMAN	6.37146e-05	1;1	MTQPFPTQFAPQAK	8.66279e-06
PRRC2C	PRRC2C	sp|Q9Y520-7|PRC2C_HUMAN;sp|Q9Y520-2|PRC2C_HUMAN;sp|Q9Y520-3|PRC2C_HUMAN;sp|Q9Y520-5|PRC2C_HUMAN;sp|Q9Y520|PRC2C_HUMAN	6.37146e-05	4;3;0;3;3	GPCGSLSGVRGNQAQAALK	1.0468e-05
PSAP	PSAP	sp|P07602-3|SAP_HUMAN;sp|P07602-2|SAP_HUMAN	6.37146e-05	2;0	NYISQYSEIAIQMMMHMQDQQPK	6.76277e-12
PSAP	PSAP	sp|P07602|SAP_HUMAN	6.37146e-05	2	NYISQYSEIAIQMMMHMQPK	6.30512e-16
PSD4	PSD4	sp|Q8NDX1-2|PSD4_HUMAN	6.37146e-05	1	GEDHCLEGESLVGQMVDEPVGVHHSLATPATHYTK	1.36579e-08
PSD4	PSD4	sp|Q8NDX1|PSD4_HUMAN	0.000373413	3	QGEDHCLEGESLVGQMVDEPVGVHHSLATPATHYTK	0.000115282
PSG4	PSG4	sp|Q00888-2|PSG4_HUMAN	0.00108382	1	SDPVTLNLLHGPDLPSIYPSFTYYR	0.000452415
PSG4	PSG4	sp|Q00888|PSG4_HUMAN	6.37146e-05	3	ENKDVLTFTCEPK	2.64235e-08
PSIP1	PSIP1	sp|O75475-2|PSIP1_HUMAN	6.37146e-05	2	KQEEQMETEHQTTCNLQ	3.39035e-06
PSIP1	PSIP1	sp|O75475|PSIP1_HUMAN	6.37146e-05	46	CIEALDELASLQVTMQQAQK	6.30512e-16
PSMA4	PSMA4	sp|P25789-2|PSA4_HUMAN	6.37146e-05	1	ACSVAGITSDANVLTNELR	8.56096e-07
PSMA4	PSMA4	sp|P25789|PSA4_HUMAN	6.37146e-05	18	LYQVEYAMEAIGHAGTCLGILANDGVLLAAER	6.07361e-20
PSMA7	PSMA7	sp|O14818-2|PSA7_HUMAN	0.00422674	1	AFAGLTADAR	0.00198046
PSMA7	PSMA7	sp|O14818|PSA7_HUMAN	6.37146e-05	17	SYDRAITVFSPDGHLFQVEYAQEAVK	2.41802e-16
PSMD4	PSMD4	sp|P55036-2|PSMD4_HUMAN	6.37146e-05	1	AAAASAAEAGIATTGTEGER	3.05061e-14
PSMD4	PSMD4	sp|P55036|PSMD4_HUMAN	6.37146e-05	13	AAAASAAEAGIATTGTEDSDDALLK	1.6391e-16
PSRC1	PSRC1	sp|Q6PGN9-2|PSRC1_HUMAN;sp|Q6PGN9-3|PSRC1_HUMAN;sp|Q6PGN9-4|PSRC1_HUMAN	0.00195672	1;0;1	AAASPPTPIR	0.000841184
PSRC1	PSRC1	sp|Q6PGN9|PSRC1_HUMAN	0.000492459	1	VSGSGEFVGLTLK	0.000178679
PTBP2	PTBP2	sp|Q9UKA9-4|PTBP2_HUMAN;sp|Q9UKA9-3|PTBP2_HUMAN;sp|Q9UKA9-6|PTBP2_HUMAN	6.37146e-05	1;1;1	ETSLLGLPVAAVPGALSPLAIPNAAAAAAAAAAGR	6.30512e-16
PTBP2	PTBP2	sp|Q9UKA9|PTBP2_HUMAN;sp|Q9UKA9-2|PTBP2_HUMAN;sp|Q9UKA9-5|PTBP2_HUMAN	6.37146e-05	1;1;1	ETSLLAVPGALSPLAIPNAAAAAAAAAAGR	6.30512e-16
PTBP3	PTBP3	sp|O95758-1|PTBP3_HUMAN	0.00686577	1	MNSSTPSTANGNDSKK	0.00322029
PTBP3	PTBP3	sp|O95758-6|PTBP3_HUMAN;sp|O95758-2|PTBP3_HUMAN	0.001429	2;2	MNSSTPSTGVYANGNDSKK	0.000613854
PTBP3	PTBP3	sp|O95758|PTBP3_HUMAN;sp|O95758-5|PTBP3_HUMAN;sp|O95758-4|PTBP3_HUMAN	6.37146e-05	2;2;0	MDGVVTDLITVGLKR	6.30512e-16
PTK2	PTK2	sp|Q05397-2|FAK1_HUMAN	6.37146e-05	1	FLIGNQHIYQPVGKPDPAAPPK	1.60949e-09
PTK2	PTK2	sp|Q05397-5|FAK1_HUMAN	6.37146e-05	1	KPPRPGAPGHLGSLASLSSPADSYNEGVKPWR	3.06838e-16
PTK2	PTK2	sp|Q05397|FAK1_HUMAN;sp|Q05397-3|FAK1_HUMAN;sp|Q05397-4|FAK1_HUMAN;sp|Q05397-6|FAK1_HUMAN	6.37146e-05	4;0;0;4	EDGSLQGPIGNQHIYQPVGKPDPAAPPK	1.71387e-13
PTK2B	PTK2B	sp|Q14289-2|FAK2_HUMAN	6.37146e-05	3	LQFQEEDFIQPSSR	6.30512e-16
PTK2B	PTK2B	sp|Q14289|FAK2_HUMAN	6.37146e-05	6	LQFQVPEGLCASSPTLTSPMEYPSPVNSLHTPPLHR	1.14911e-14
PTK7	PTK7	sp|Q13308-4|PTK7_HUMAN	6.37146e-05	1	DKPVPEESEGPGSPPPYK	1.20924e-06
PTK7	PTK7	sp|Q13308|PTK7_HUMAN;sp|Q13308-2|PTK7_HUMAN;sp|Q13308-3|PTK7_HUMAN;sp|Q13308-5|PTK7_HUMAN	6.37146e-05	5;5;5;5	HTEAPLYVVDKPVPEESEGPGSPPPYK	6.30512e-16
PTMA	PTMA	sp|P06454-2|PTMA_HUMAN	6.37146e-05	4	DAPANGNANEENGEQEADNEVDEEEEEGGEEEEEEEEGDGEEEDGDEDEEAESATGKR	3.41422e-20
PTMA	PTMA	sp|P06454|PTMA_HUMAN	6.37146e-05	3	DAPANGNAENEENGEQEADNEVDEEEEEGGEEEEEEEEGDGEEEDGDEDEEAESATGK	2.9858e-19
PTOV1	PTOV1	sp|Q86YD1-2|PTOV1_HUMAN	0.00371747	1	KSSLASSPMTR	0.00172341
PTOV1	PTOV1	sp|Q86YD1|PTOV1_HUMAN;sp|Q86YD1-3|PTOV1_HUMAN	6.37146e-05	8;4	VIANQQQVLQR	1.38654e-12
PTPN11	PTPN11	sp|Q06124-2|PTN11_HUMAN;sp|Q06124-3|PTN11_HUMAN	6.37146e-05	2;2	LKLSKVGQGNTE	1.82028e-05
PTPN11	PTPN11	sp|Q06124|PTN11_HUMAN	6.37146e-05	1	VGQALLQGNTER	6.56172e-09
PTPN13	PTPN13	sp|Q12923-3|PTN13_HUMAN;sp|Q12923-2|PTN13_HUMAN	6.37146e-05	1;0	HESDSSSIEDPGQAYVLDVLHK	5.78585e-08
PTPN13	PTPN13	sp|Q12923|PTN13_HUMAN;sp|Q12923-4|PTN13_HUMAN	0.000125636	1;1	HESDSSSIEDPGQAYVLGMTMHSSGNSSSQVPLK	5.3331e-05
PTPN6	PTPN6	sp|P29350-2|PTN6_HUMAN	0.000125636	1	GVGDQVTHIR	5.5731e-05
PTPN6	PTPN6	sp|P29350|PTN6_HUMAN;sp|P29350-3|PTN6_HUMAN	6.37146e-05	9;8	VGDQVTHIR	3.56146e-09
PTPRD	PTPRD	sp|P23468-2|PTPRD_HUMAN	6.37146e-05	2	SGALQIEQSEESDQGKYECVATNSAGTR	7.78143e-16
PTPRD	PTPRD	sp|P23468-4|PTPRD_HUMAN	6.37146e-05	2	SESIGALQIEQSEESDQGK	1.86137e-11
PTPRE	PTPRE	sp|P23469-3|PTPRE_HUMAN	6.37146e-05	1	PNGILEEQEQQR	3.78727e-12
PTPRE	PTPRE	sp|P23469|PTPRE_HUMAN;sp|P23469-2|PTPRE_HUMAN	0.000373413	1;1	KMPNGILEEQEQQR	0.000110242
PUM1	PUM1	sp|Q14671-2|PUM1_HUMAN	6.37146e-05	2	ALEFIPSDQQVINEMVR	6.30512e-16
PUM1	PUM1	sp|Q14671|PUM1_HUMAN	6.37146e-05	3	ALEFIPSDQQNEMVR	1.42312e-14
PUM2	PUM2	sp|Q8TB72-3|PUM2_HUMAN	6.37146e-05	3	ALESISSDQQSEMVK	6.30512e-16
PUM2	PUM2	sp|Q8TB72|PUM2_HUMAN;sp|Q8TB72-2|PUM2_HUMAN	6.37146e-05	1;1	ALESISSDQQVISEMVK	6.30512e-16
PVRL1	PVRL1	sp|Q15223-2|PVRL1_HUMAN	6.37146e-05	3	SPPETDGAGTDQPLSQKPEPSPSR	7.87865e-10
PVRL1	PVRL1	sp|Q15223|PVRL1_HUMAN;sp|Q15223-3|PVRL1_HUMAN	6.37146e-05	11;0	AGIPQHHPPMAQNLQYPDDSDDEKK	6.30512e-16
PVRL2	PVRL2	sp|Q92692-2|PVRL2_HUMAN	6.37146e-05	6	SPGGAGGGASGDGGFYDPK	1.09752e-15
PVRL2	PVRL2	sp|Q92692|PVRL2_HUMAN	6.37146e-05	8	EQTLQGAEEDEDLEGPPSYKPPTPK	6.30512e-16
PXK	PXK	sp|Q7Z7A4-2|PXK_HUMAN	0.00383142	1	YSNSNNSAGSGASSPLTSPSSPTPPSTSVEHAPF	0.00177321
PXK	PXK	sp|Q7Z7A4|PXK_HUMAN;sp|Q7Z7A4-3|PXK_HUMAN;sp|Q7Z7A4-4|PXK_HUMAN;sp|Q7Z7A4-5|PXK_HUMAN;sp|Q7Z7A4-6|PXK_HUMAN;sp|Q7Z7A4-7|PXK_HUMAN	0.000373413	1;1;1;1;1;1	GALLSSIQNFQK	0.000123718
PXN	PXN	sp|P49023-3|PAXI_HUMAN	0.000964146	1	SPDQPPPCPQFMAQGK	0.000441887
PXN	PXN	sp|P49023-4|PAXI_HUMAN	6.37146e-05	1	STSLGSNLSELDR	7.35534e-06
PXN	PXN	sp|P49023|PAXI_HUMAN	6.37146e-05	6	ELDELMASLSDFKIQGLEQR	6.30512e-16
PYCARD	PYCARD	sp|Q9ULZ3-2|ASC_HUMAN;sp|Q9ULZ3-3|ASC_HUMAN	6.37146e-05	1;0	DMGLQEMAGQLQAATHQGLHFIDQHR	2.3308e-11
PYCARD	PYCARD	sp|Q9ULZ3|ASC_HUMAN	6.37146e-05	1	DMGLQEMAGQLQAATHQGSGAAPAGIQAPPQSAAKPGLHFIDQHR	1.06117e-05
QKI	QKI	sp|Q96PU8-3|QKI_HUMAN;sp|Q96PU8-5|QKI_HUMAN	6.37146e-05	2;2	DANIKSPTAQAAPR	7.62307e-07
QKI	QKI	sp|Q96PU8|QKI_HUMAN;sp|Q96PU8-6|QKI_HUMAN;sp|Q96PU8-8|QKI_HUMAN;sp|Q96PU8-9|QKI_HUMAN	6.37146e-05	3;3;3;3	SPALAFSLAATAQAAPR	1.50807e-15
RAB28	RAB28	sp|P51157-2|RAB28_HUMAN	6.37146e-05	3	AEIVKYPEEENQHTTSTQSR	3.61869e-09
RAB28	RAB28	sp|P51157|RAB28_HUMAN	6.37146e-05	2	ADIVNYNQEPMSR	9.33395e-07
RAB34	RAB34	sp|P0DI83|NARR_HUMAN	6.37146e-05	4	VADADPASAPSQGALQGR	1.43341e-10
RAB34	RAB34	sp|Q9BZG1|RAB34_HUMAN;sp|Q9BZG1-2|RAB34_HUMAN	6.37146e-05	41;34	INSDDSNLYLTASK	6.30512e-16
RAB3IL1	RAB3IL1	sp|Q8TBN0-2|R3GEF_HUMAN	6.37146e-05	3	YAPSGLCPVLEGNLR	2.05499e-12
RAB3IL1	RAB3IL1	sp|Q8TBN0|R3GEF_HUMAN	6.37146e-05	12	STSSTLCPAVCPAAGHTLTPDR	1.53747e-12
RAB6A	RAB6A	sp|P20340-2|RAB6A_HUMAN	6.37146e-05	1	SLIPSYIRDSAAAVVVYDITNVNSFQQTTK	4.33823e-07
RAB6A	RAB6A	sp|P20340|RAB6A_HUMAN	6.37146e-05	2	DSTVAVVVYDITNVNSFQQTTK	6.30512e-16
RABGAP1	RABGAP1	sp|Q9Y3P9-2|RBGP1_HUMAN	0.000250094	1	DPPMDDQPGEKELVKR	9.31557e-05
RABGAP1	RABGAP1	sp|Q9Y3P9|RBGP1_HUMAN;sp|Q9Y3P9-3|RBGP1_HUMAN;sp|Q9Y3P9-4|RBGP1_HUMAN	6.37146e-05	57;8;8	DLDNAEEKADALNKELLMTK	6.30512e-16
RABGAP1L	RABGAP1L	sp|Q5R372-7|RBG1L_HUMAN;sp|Q5R372-6|RBG1L_HUMAN;sp|Q5R372-5|RBG1L_HUMAN;sp|B7ZAP0|RBG10_HUMAN;sp|Q5R372-8|RBG1L_HUMAN	6.37146e-05	18;18;18;18;18	EDQGIETDDEKDSLKK	2.934e-11
RABGAP1L	RABGAP1L	sp|Q5R372|RBG1L_HUMAN;sp|Q5R372-2|RBG1L_HUMAN;sp|Q5R372-3|RBG1L_HUMAN;sp|Q5R372-4|RBG1L_HUMAN;sp|Q5R372-9|RBG1L_HUMAN	6.37146e-05	33;27;32;30;0	AEVWQLLAGCHDNQAMLDR	6.30512e-16
RALGAPB	RALGAPB	sp|Q86X10-3|RLGPB_HUMAN	0.000606281	1	DYDSAAGLLIR	0.000271571
RALGAPB	RALGAPB	sp|Q86X10|RLGPB_HUMAN;sp|Q86X10-2|RLGPB_HUMAN;sp|Q86X10-4|RLGPB_HUMAN	6.37146e-05	1;1;1	DYALNTDSAAGLLIR	2.3225e-08
RALY	RALY	sp|Q9UKM9-2|RALY_HUMAN	0.001429	1	AASAIYR	0.000625655
RALY	RALY	sp|Q9UKM9|RALY_HUMAN	6.37146e-05	3	AASAIYSGYIFDYDYYR	6.30512e-16
RANBP3	RANBP3	sp|Q9H6Z4-2|RANB3_HUMAN	6.37146e-05	3	SPSEAADEEKEPQKNESSNASEEEACEK	1.14385e-16
RANBP3	RANBP3	sp|Q9H6Z4-3|RANB3_HUMAN	0.00212314	1	RSAGGSSPEGGEDSDREDGNYCPPVK	0.000919524
RANGRF	RANGRF	sp|Q9HD47-3|MOG1_HUMAN	0.000550223	1	QQIAKENQQVR	0.000228474
RANGRF	RANGRF	sp|Q9HD47|MOG1_HUMAN;sp|Q9HD47-2|MOG1_HUMAN;sp|Q9HD47-4|MOG1_HUMAN	6.37146e-05	7;3;0	LPQYQTDLLLTFNQPPPDNR	6.30512e-16
RAP1GAP	RAP1GAP	sp|P47736-2|RPGP1_HUMAN	6.37146e-05	1	RGSAIGIGTVEESLIVPGKSPTR	8.12131e-08
RAP1GAP	RAP1GAP	sp|P47736-3|RPGP1_HUMAN	6.37146e-05	3	RGSLPAGASWQNTDLFEMIEK	6.30512e-16
RAP1GAP2	RAP1GAP2	sp|Q684P5-2|RPGP2_HUMAN	0.00154339	1	MQDDYIPYPSIDEVVEK	0.000737817
RAP1GAP2	RAP1GAP2	sp|Q684P5|RPGP2_HUMAN;sp|Q684P5-3|RPGP2_HUMAN	6.37146e-05	2;2	NKDDYIPYPSIDEVVEK	1.44781e-06
RAP1GDS1	RAP1GDS1	sp|P52306-3|GDS1_HUMAN	6.37146e-05	3	ADNLSDTLKK	4.37314e-06
RAP1GDS1	RAP1GDS1	sp|P52306|GDS1_HUMAN	6.37146e-05	5	SAVDQAGGAQIVIDHLR	6.30512e-16
RAPH1	RAPH1	sp|Q70E73-8|RAPH1_HUMAN;sp|Q70E73-4|RAPH1_HUMAN	6.37146e-05	1;1	VTRPQELDLTHQGQPITEHSYLDR	6.22925e-08
RAPH1	RAPH1	sp|Q70E73-9|RAPH1_HUMAN;sp|Q70E73-6|RAPH1_HUMAN;sp|Q70E73-3|RAPH1_HUMAN;sp|Q70E73-7|RAPH1_HUMAN	6.37146e-05	2;2;1;1	VTRPQELDLTHQGQPITEHAISLR	3.08986e-09
RAPH1	RAPH1	sp|Q70E73|RAPH1_HUMAN;sp|Q70E73-2|RAPH1_HUMAN;sp|Q70E73-5|RAPH1_HUMAN	6.37146e-05	23;1;1	VTRPQELDLTHQGQPITEEEQAAK	2.13215e-10
RASAL1	RASAL1	sp|O95294-2|RASL1_HUMAN	0.00207003	1	QVVTQDGTGALHTTY	0.000912944
RASAL1	RASAL1	sp|O95294|RASL1_HUMAN	6.37146e-05	2	VDEGAFQLPHVMQVVTQDGTGALHTTYLQCK	3.81311e-06
[truncated: 645 more rows]
